# Supplementary material for: A Molecular “Thermometer” for Measuring Effective Non‐Local Exchange
Source: J Comput Chem. 2026 Jun 23;47(17):e70436. doi: 10.1002/jcc.70436 (PMC13288322; doi:10.1002/jcc.70436)
Supplement: Supplementary file 2 — Data S2: jcc70436‐sup‐0002‐Supinfo.zip [file JCC-47-0-s001.zip]

Archive with 1,196 entries (877 files):
- SI/
- SI/DC-DFT/
- SI/BH76/
- SI/geometries/
- SI/dft-calculations/
- SI/DC-DFT/hexaethinylbenzene/
- SI/DC-DFT/extract.py
- SI/DC-DFT/carbobenzene/
- SI/BH76/bh76_md_tx.csv
- __MACOSX/SI/BH76/._bh76_md_tx.csv
- SI/geometries/hexaethynylbenzene/
- SI/geometries/carbobenzene/
- SI/dft-calculations/overview.csv
- SI/dft-calculations/hexaethynylbenzene/
- SI/dft-calculations/carbobenzene/
- SI/DC-DFT/hexaethinylbenzene/coord
- SI/DC-DFT/hexaethinylbenzene/struc.xyz
- SI/DC-DFT/hexaethinylbenzene/DCDFT/
- SI/DC-DFT/hexaethinylbenzene/wB97M-V/
- SI/DC-DFT/hexaethinylbenzene/HF/
- SI/DC-DFT/carbobenzene/coord
- SI/DC-DFT/carbobenzene/struc.xyz
- SI/DC-DFT/carbobenzene/DCDFT/
- SI/DC-DFT/carbobenzene/wB97M-V/
- SI/DC-DFT/carbobenzene/HF/
- SI/geometries/hexaethynylbenzene/hexaethinylbenzene_mp2.xyz
- SI/geometries/hexaethynylbenzene/wb97x-3c.xyz
- SI/geometries/hexaethynylbenzene/r2scan-3c.xyz
- SI/geometries/carbobenzene/wb97x-3c.xyz
- SI/geometries/carbobenzene/r2scan-3c.xyz
- SI/geometries/carbobenzene/carbobenzene_mp2.xyz
- SI/dft-calculations/hexaethynylbenzene/PW91/
- SI/dft-calculations/hexaethynylbenzene/wB97X-D3/
- SI/dft-calculations/hexaethynylbenzene/wB97X-D4/
- SI/dft-calculations/hexaethynylbenzene/wB97X-V/
- SI/dft-calculations/hexaethynylbenzene/CHYF/
- SI/dft-calculations/hexaethynylbenzene/LH25nP/
- SI/dft-calculations/hexaethynylbenzene/M11-L/
- SI/dft-calculations/hexaethynylbenzene/X3LYP/
- SI/dft-calculations/hexaethynylbenzene/O3LYP/
- SI/dft-calculations/hexaethynylbenzene/SCS-RSX-QIDH/
- SI/dft-calculations/hexaethynylbenzene/SCS-wB2PLYP/
- SI/dft-calculations/hexaethynylbenzene/mPW1LYP/
- SI/dft-calculations/hexaethynylbenzene/wB97X-2/
- SI/dft-calculations/hexaethynylbenzene/PWPB95/
- SI/dft-calculations/hexaethynylbenzene/RPBE/
- SI/dft-calculations/hexaethynylbenzene/B1LYP/
- SI/dft-calculations/hexaethynylbenzene/M062X/
- SI/dft-calculations/hexaethynylbenzene/wB97M-D3BJ/
- SI/dft-calculations/hexaethynylbenzene/wB97X-D4rev/
- SI/dft-calculations/hexaethynylbenzene/LH20t/
- SI/dft-calculations/hexaethynylbenzene/REVPBE/
- SI/dft-calculations/hexaethynylbenzene/SOS-PBE-QIDH/
- SI/dft-calculations/hexaethynylbenzene/PWP/
- SI/dft-calculations/hexaethynylbenzene/PBE0/
- SI/dft-calculations/hexaethynylbenzene/wLH25tdE/
- SI/dft-calculations/hexaethynylbenzene/mPW1PW/
- SI/dft-calculations/hexaethynylbenzene/coord
- SI/dft-calculations/hexaethynylbenzene/wB97X-D3BJ/
- SI/dft-calculations/hexaethynylbenzene/kPr2SCAN50/
- SI/dft-calculations/hexaethynylbenzene/M06/
- SI/dft-calculations/hexaethynylbenzene/Skala/
- SI/dft-calculations/hexaethynylbenzene/B97M-D3BJ/
- SI/dft-calculations/hexaethynylbenzene/PBE0-DH/
- SI/dft-calculations/hexaethynylbenzene/wLH23td/
- SI/dft-calculations/hexaethynylbenzene/SOS-RSX-QIDH/
- SI/dft-calculations/hexaethynylbenzene/PTPSS-D3/
- SI/dft-calculations/hexaethynylbenzene/LH24n/
- SI/dft-calculations/hexaethynylbenzene/TPSS/
- SI/dft-calculations/hexaethynylbenzene/B97M-D4/
- SI/dft-calculations/hexaethynylbenzene/r2SCANh/
- SI/dft-calculations/hexaethynylbenzene/SCANfunc/
- SI/dft-calculations/hexaethynylbenzene/r2SCAN0/
- SI/dft-calculations/hexaethynylbenzene/LDA/
- SI/dft-calculations/hexaethynylbenzene/RPW86PBE/
- SI/dft-calculations/hexaethynylbenzene/B97-3c/
- SI/dft-calculations/hexaethynylbenzene/B2PLYP/
- SI/dft-calculations/hexaethynylbenzene/mPWLYP/
- SI/dft-calculations/hexaethynylbenzene/gxtb/
- SI/dft-calculations/hexaethynylbenzene/SCS-wB2GP-PLYP/
- SI/dft-calculations/hexaethynylbenzene/SOS-wB2PLYP/
- SI/dft-calculations/hexaethynylbenzene/B97M-V/
- SI/dft-calculations/hexaethynylbenzene/r2SCAN/
- SI/dft-calculations/hexaethynylbenzene/B1P86/
- SI/dft-calculations/hexaethynylbenzene/BHANDHLYP/
- SI/dft-calculations/hexaethynylbenzene/pm6/
- SI/dft-calculations/hexaethynylbenzene/struc.xyz
- SI/dft-calculations/hexaethynylbenzene/PBEh-3c/
- SI/dft-calculations/hexaethynylbenzene/wB97M-V/
- SI/dft-calculations/hexaethynylbenzene/PBE/
- SI/dft-calculations/hexaethynylbenzene/wr2SCAN/
- SI/dft-calculations/hexaethynylbenzene/SOS-wB2GP-PLYP/
- SI/dft-calculations/hexaethynylbenzene/SCS-PBE-QIDH/
- SI/dft-calculations/hexaethynylbenzene/XLYP/
- SI/dft-calculations/hexaethynylbenzene/REVPBE38/
- SI/dft-calculations/hexaethynylbenzene/gfn2-xtb/
- SI/dft-calculations/hexaethynylbenzene/r2SCAN50/
- SI/dft-calculations/hexaethynylbenzene/TPSSh/
- SI/dft-calculations/hexaethynylbenzene/DSD-PBEP86/
- SI/dft-calculations/hexaethynylbenzene/RSX-QIDH/
- SI/dft-calculations/hexaethynylbenzene/CAM-QTP-01/
- SI/dft-calculations/hexaethynylbenzene/TMHF/
- SI/dft-calculations/hexaethynylbenzene/TPSS0/
- SI/dft-calculations/hexaethynylbenzene/gfn1-xtb/
- SI/dft-calculations/hexaethynylbenzene/B2GP-PLYP/
- SI/dft-calculations/hexaethynylbenzene/wB97/
- SI/dft-calculations/hexaethynylbenzene/SCS-B2GP-PLYP21/
- SI/dft-calculations/hexaethynylbenzene/HSE06/
- SI/dft-calculations/hexaethynylbenzene/DSD-BLYP/
- SI/dft-calculations/hexaethynylbenzene/BLYP/
- SI/dft-calculations/hexaethynylbenzene/MN15/
- SI/dft-calculations/hexaethynylbenzene/HFS/
- SI/dft-calculations/hexaethynylbenzene/HF/
- SI/dft-calculations/hexaethynylbenzene/SCS-B2PLYP21/
- SI/dft-calculations/hexaethynylbenzene/Pr2SCAN50/
- SI/dft-calculations/hexaethynylbenzene/wB97X/
- SI/dft-calculations/hexaethynylbenzene/XYG3/
- SI/dft-calculations/hexaethynylbenzene/wB97X-3c/
- SI/dft-calculations/hexaethynylbenzene/LH24n-B95/
- SI/dft-calculations/hexaethynylbenzene/HF-3c/
- SI/dft-calculations/hexaethynylbenzene/Pr2SCAN69/
- SI/dft-calculations/hexaethynylbenzene/wPr2SCAN50/
- SI/dft-calculations/hexaethynylbenzene/B3PW91/
- SI/dft-calculations/hexaethynylbenzene/REVPBE0/
- SI/dft-calculations/hexaethynylbenzene/RSX-0DH/
- SI/dft-calculations/hexaethynylbenzene/wB97M-D4/
- SI/dft-calculations/hexaethynylbenzene/PW6B95/
- SI/dft-calculations/hexaethynylbenzene/revDOD-PBEP86-D4_2021/
- SI/dft-calculations/hexaethynylbenzene/B3P86/
- SI/dft-calculations/hexaethynylbenzene/uma-sm/
- SI/dft-calculations/hexaethynylbenzene/CAM-B3LYP/
- SI/dft-calculations/hexaethynylbenzene/PBE38/
- SI/dft-calculations/hexaethynylbenzene/wLH22t/
- SI/dft-calculations/hexaethynylbenzene/PW1PW/
- SI/dft-calculations/hexaethynylbenzene/wB97M-D4rev/
- SI/dft-calculations/hexaethynylbenzene/M11/
- SI/dft-calculations/hexaethynylbenzene/SOS-B2GP-PLYP21/
- SI/dft-calculations/hexaethynylbenzene/LH24x/
- SI/dft-calculations/hexaethynylbenzene/DM21/
- SI/dft-calculations/hexaethynylbenzene/DSD-PBEB95/
- SI/dft-calculations/hexaethynylbenzene/revTPSS/
- SI/dft-calculations/hexaethynylbenzene/BMK/
- SI/dft-calculations/hexaethynylbenzene/B97/
- SI/dft-calculations/hexaethynylbenzene/PBE-QIDH/
- SI/dft-calculations/hexaethynylbenzene/CF22D/
- SI/dft-calculations/hexaethynylbenzene/wB97M2/
- SI/dft-calculations/hexaethynylbenzene/wLH23tdP/
- SI/dft-calculations/hexaethynylbenzene/wLH23tdB/
- SI/dft-calculations/hexaethynylbenzene/mPWPW/
- SI/dft-calculations/hexaethynylbenzene/M06L/
- SI/dft-calculations/hexaethynylbenzene/wLH23tdE/
- SI/dft-calculations/hexaethynylbenzene/BP86/
- SI/dft-calculations/hexaethynylbenzene/MN15-L/
- SI/dft-calculations/hexaethynylbenzene/LC-BLYP/
- SI/dft-calculations/hexaethynylbenzene/revDSD-PBEP86-D4_2021/
- SI/dft-calculations/hexaethynylbenzene/B3LYP/
- SI/dft-calculations/hexaethynylbenzene/SOS-B2PLYP21/
- SI/dft-calculations/hexaethynylbenzene/LC-PBE/
- SI/dft-calculations/hexaethynylbenzene/mPW2PLYP/
- SI/dft-calculations/hexaethynylbenzene/R2SCAN-3c/
- SI/dft-calculations/carbobenzene/PW91/
- SI/dft-calculations/carbobenzene/wB97X-D3/
- SI/dft-calculations/carbobenzene/wB97X-D4/
- SI/dft-calculations/carbobenzene/wB97X-V/
- SI/dft-calculations/carbobenzene/CHYF/
- SI/dft-calculations/carbobenzene/LH25nP/
- SI/dft-calculations/carbobenzene/M11-L/
- SI/dft-calculations/carbobenzene/X3LYP/
- SI/dft-calculations/carbobenzene/O3LYP/
- SI/dft-calculations/carbobenzene/SCS-RSX-QIDH/
- SI/dft-calculations/carbobenzene/SCS-wB2PLYP/
- SI/dft-calculations/carbobenzene/mPW1LYP/
- SI/dft-calculations/carbobenzene/wB97X-2/
- SI/dft-calculations/carbobenzene/PWPB95/
- SI/dft-calculations/carbobenzene/RPBE/
- SI/dft-calculations/carbobenzene/B1LYP/
- SI/dft-calculations/carbobenzene/M062X/
- SI/dft-calculations/carbobenzene/wB97M-D3BJ/
- SI/dft-calculations/carbobenzene/wB97X-D4rev/
- SI/dft-calculations/carbobenzene/LH20t/
- SI/dft-calculations/carbobenzene/REVPBE/
- SI/dft-calculations/carbobenzene/SOS-PBE-QIDH/
- SI/dft-calculations/carbobenzene/PWP/
- SI/dft-calculations/carbobenzene/PBE0/
- SI/dft-calculations/carbobenzene/wLH25tdE/
- SI/dft-calculations/carbobenzene/mPW1PW/
- SI/dft-calculations/carbobenzene/coord
- SI/dft-calculations/carbobenzene/wB97X-D3BJ/
- SI/dft-calculations/carbobenzene/kPr2SCAN50/
- SI/dft-calculations/carbobenzene/M06/
- SI/dft-calculations/carbobenzene/Skala/
- SI/dft-calculations/carbobenzene/B97M-D3BJ/
- SI/dft-calculations/carbobenzene/PBE0-DH/
- SI/dft-calculations/carbobenzene/wLH23td/
- SI/dft-calculations/carbobenzene/SOS-RSX-QIDH/
- SI/dft-calculations/carbobenzene/PTPSS-D3/
- SI/dft-calculations/carbobenzene/LH24n/
- SI/dft-calculations/carbobenzene/TPSS/
- SI/dft-calculations/carbobenzene/B97M-D4/
- SI/dft-calculations/carbobenzene/r2SCANh/
- SI/dft-calculations/carbobenzene/SCANfunc/
- SI/dft-calculations/carbobenzene/r2SCAN0/
- SI/dft-calculations/carbobenzene/LDA/
- SI/dft-calculations/carbobenzene/RPW86PBE/
- SI/dft-calculations/carbobenzene/B97-3c/
- SI/dft-calculations/carbobenzene/B2PLYP/
- SI/dft-calculations/carbobenzene/mPWLYP/
- SI/dft-calculations/carbobenzene/gxtb/
- SI/dft-calculations/carbobenzene/SCS-wB2GP-PLYP/
- SI/dft-calculations/carbobenzene/SOS-wB2PLYP/
- SI/dft-calculations/carbobenzene/B97M-V/
- SI/dft-calculations/carbobenzene/r2SCAN/
- SI/dft-calculations/carbobenzene/B1P86/
- SI/dft-calculations/carbobenzene/BHANDHLYP/
- SI/dft-calculations/carbobenzene/pm6/
- SI/dft-calculations/carbobenzene/PBEh-3c/
- SI/dft-calculations/carbobenzene/wB97M-V/
- SI/dft-calculations/carbobenzene/PBE/
- SI/dft-calculations/carbobenzene/wr2SCAN/
- SI/dft-calculations/carbobenzene/SOS-wB2GP-PLYP/
- SI/dft-calculations/carbobenzene/SCS-PBE-QIDH/
- SI/dft-calculations/carbobenzene/XLYP/
- SI/dft-calculations/carbobenzene/REVPBE38/
- SI/dft-calculations/carbobenzene/gfn2-xtb/
- SI/dft-calculations/carbobenzene/r2SCAN50/
- SI/dft-calculations/carbobenzene/TPSSh/
- SI/dft-calculations/carbobenzene/DSD-PBEP86/
- SI/dft-calculations/carbobenzene/RSX-QIDH/
- SI/dft-calculations/carbobenzene/CAM-QTP-01/
- SI/dft-calculations/carbobenzene/TMHF/
- SI/dft-calculations/carbobenzene/TPSS0/
- SI/dft-calculations/carbobenzene/gfn1-xtb/
- SI/dft-calculations/carbobenzene/B2GP-PLYP/
- SI/dft-calculations/carbobenzene/wB97/
- SI/dft-calculations/carbobenzene/SCS-B2GP-PLYP21/
- SI/dft-calculations/carbobenzene/HSE06/
- SI/dft-calculations/carbobenzene/DSD-BLYP/
- SI/dft-calculations/carbobenzene/BLYP/
- SI/dft-calculations/carbobenzene/MN15/
- SI/dft-calculations/carbobenzene/HFS/
- SI/dft-calculations/carbobenzene/HF/
- SI/dft-calculations/carbobenzene/SCS-B2PLYP21/
- SI/dft-calculations/carbobenzene/Pr2SCAN50/
- SI/dft-calculations/carbobenzene/wB97X/
- SI/dft-calculations/carbobenzene/XYG3/
- SI/dft-calculations/carbobenzene/wB97X-3c/
- SI/dft-calculations/carbobenzene/LH24n-B95/
- SI/dft-calculations/carbobenzene/HF-3c/
- SI/dft-calculations/carbobenzene/Pr2SCAN69/
- SI/dft-calculations/carbobenzene/wPr2SCAN50/
- SI/dft-calculations/carbobenzene/B3PW91/
- SI/dft-calculations/carbobenzene/REVPBE0/
- SI/dft-calculations/carbobenzene/RSX-0DH/
- SI/dft-calculations/carbobenzene/wB97M-D4/
- SI/dft-calculations/carbobenzene/PW6B95/
- SI/dft-calculations/carbobenzene/revDOD-PBEP86-D4_2021/
- SI/dft-calculations/carbobenzene/B3P86/
- SI/dft-calculations/carbobenzene/uma-sm/
- SI/dft-calculations/carbobenzene/CAM-B3LYP/
- SI/dft-calculations/carbobenzene/PBE38/
- SI/dft-calculations/carbobenzene/wLH22t/
- SI/dft-calculations/carbobenzene/PW1PW/
- SI/dft-calculations/carbobenzene/wB97M-D4rev/
- SI/dft-calculations/carbobenzene/M11/
- SI/dft-calculations/carbobenzene/SOS-B2GP-PLYP21/
- SI/dft-calculations/carbobenzene/LH24x/
- SI/dft-calculations/carbobenzene/DM21/
- SI/dft-calculations/carbobenzene/DSD-PBEB95/
- SI/dft-calculations/carbobenzene/revTPSS/
- SI/dft-calculations/carbobenzene/BMK/
- SI/dft-calculations/carbobenzene/B97/
- SI/dft-calculations/carbobenzene/PBE-QIDH/
- SI/dft-calculations/carbobenzene/CF22D/
- SI/dft-calculations/carbobenzene/wB97M2/
- SI/dft-calculations/carbobenzene/wLH23tdP/
- SI/dft-calculations/carbobenzene/wLH23tdB/
- SI/dft-calculations/carbobenzene/mPWPW/
- SI/dft-calculations/carbobenzene/M06L/
- SI/dft-calculations/carbobenzene/wLH23tdE/
- SI/dft-calculations/carbobenzene/BP86/
- SI/dft-calculations/carbobenzene/MN15-L/
- SI/dft-calculations/carbobenzene/LC-BLYP/
- SI/dft-calculations/carbobenzene/revDSD-PBEP86-D4_2021/
- SI/dft-calculations/carbobenzene/B3LYP/
- SI/dft-calculations/carbobenzene/SOS-B2PLYP21/
- SI/dft-calculations/carbobenzene/LC-PBE/
- SI/dft-calculations/carbobenzene/mPW2PLYP/
- SI/dft-calculations/carbobenzene/R2SCAN-3c/
- SI/DC-DFT/hexaethinylbenzene/DCDFT/wB97M-V/
- SI/DC-DFT/hexaethinylbenzene/DCDFT/HF/
- SI/DC-DFT/hexaethinylbenzene/wB97M-V/orca.out
- SI/DC-DFT/hexaethinylbenzene/wB97M-V/struc.xyz
- SI/DC-DFT/hexaethinylbenzene/wB97M-V/wB97M-V.inp
- SI/DC-DFT/hexaethinylbenzene/HF/orca.out
- SI/DC-DFT/hexaethinylbenzene/HF/struc.xyz
- SI/DC-DFT/hexaethinylbenzene/HF/HF.inp
- SI/DC-DFT/carbobenzene/DCDFT/wB97M-V/
- SI/DC-DFT/carbobenzene/DCDFT/HF/
- SI/DC-DFT/carbobenzene/wB97M-V/orca.out
- SI/DC-DFT/carbobenzene/wB97M-V/struc.xyz
[truncated: 896 more entries]
