# Supplementary material for: A Molecular “Thermometer” for Measuring Effective Non‐Local Exchange
Source: J Comput Chem. 2026 Jun 23;47(17):e70436. doi: 10.1002/jcc.70436 (PMC13288322; doi:10.1002/jcc.70436)
Supplement: Supplementary file 2 — Data S2: jcc70436‐sup‐0002‐Supinfo.zip [file JCC-47-0-s001.zip › SI/DC-DFT/extract.py]

#!/usr/bin/env python3

from __future__ import annotations

import argparse
import csv
import math
import re
from pathlib import Path
from typing import Optional


HARTREE_TO_KCAL_MOL = 627.5094740631

DELTA_E_HF_KCAL = 66.4842118927492
DELTA_E_LDA_KCAL = -13.5873701146803

SYSTEM_1_DEFAULT = "carbobenzene"
SYSTEM_2_DEFAULT = "hexaethinylbenzene"

DENSITIES = ["HF", "wB97M-V"]
ALPHAS = list(range(0, 101, 10))

ENERGY_RE = re.compile(
    r"FINAL SINGLE POINT ENERGY\s+(-?\d+\.\d+(?:[Ee][+-]?\d+)?)"
)


# Self-consistent PBE hybrid values taken from your original table.
# Format:
# alpha_percent: (DeltaE_kcal_mol, t_X)
SC_PBE_TABLE = {
    0:   (-17.17, -4.48),
    10:  (-10.70,  3.61),
    20:  ( -4.04, 11.92),
    30:  (  2.79, 20.45),
    40:  (  9.77, 29.17),
    50:  ( 16.90, 38.07),
    60:  ( 24.17, 47.15),
    70:  ( 31.57, 56.39),
    80:  ( 39.09, 65.79),
    90:  ( 46.74, 75.34),
    100: ( 54.51, 85.04),
}


def pbe_label(alpha: int) -> str:
    return f"PBE{alpha:02d}"


def read_final_single_point_energy(out_file: Path) -> Optional[float]:
    text = out_file.read_text(errors="replace")
    matches = ENERGY_RE.findall(text)

    if not matches:
        return None

    return float(matches[-1])


def choose_output_file(candidates: list[Path]) -> Optional[Path]:
    candidates = [p for p in candidates if p.is_file()]

    if not candidates:
        return None

    return max(candidates, key=lambda p: p.stat().st_mtime)


def find_dc_output(root: Path, system: str, density: str, alpha: int) -> Optional[Path]:
    label = pbe_label(alpha)
    folder = root / system / "DCDFT" / density / label

    if not folder.is_dir():
        return None

    preferred = folder / f"{label}_on_{density}.out"

    if preferred.is_file():
        return preferred

    return choose_output_file(sorted(folder.glob("*.out")))


def tx_measure(delta_e_kcal: float) -> float:
    return 100.0 * (
        (delta_e_kcal - DELTA_E_LDA_KCAL)
        / (DELTA_E_HF_KCAL - DELTA_E_LDA_KCAL)
    )


def safe_float_fmt(value: Optional[float], ndigits: int = 8) -> str:
    if value is None:
        return ""

    if isinstance(value, float) and not math.isfinite(value):
        return ""

    return f"{value:.{ndigits}f}"


def latex_num(value: Optional[float], ndigits: int = 2) -> str:
    if value is None:
        return "--"

    return f"{value:.{ndigits}f}"


def collect_dc_energies(root: Path, system1: str, system2: str) -> list[dict]:
    rows: list[dict] = []

    for system in [system1, system2]:
        for density in DENSITIES:
            for alpha in ALPHAS:
                label = pbe_label(alpha)
                out_file = find_dc_output(root, system, density, alpha)
                energy = read_final_single_point_energy(out_file) if out_file else None

                rows.append(
                    {
                        "system": system,
                        "density": density,
                        "functional": label,
                        "alpha_percent": alpha,
                        "energy_hartree": energy,
                        "status": "ok" if energy is not None else "missing",
                        "output_file": str(out_file.relative_to(root)) if out_file else "",
                    }
                )

    return rows


def write_energy_csv(rows: list[dict], path: Path) -> None:
    fieldnames = [
        "system",
        "density",
        "functional",
        "alpha_percent",
        "energy_hartree",
        "status",
        "output_file",
    ]

    with path.open("w", newline="") as f:
        writer = csv.DictWriter(f, fieldnames=fieldnames)
        writer.writeheader()
        writer.writerows(rows)


def energy_lookup(rows: list[dict]) -> dict[tuple[str, str, int], Optional[float]]:
    lookup = {}

    for row in rows:
        key = (
            row["system"],
            row["density"],
            int(row["alpha_percent"]),
        )
        lookup[key] = row["energy_hartree"]

    return lookup


def calculate_dc_reactions(
    energy_rows: list[dict],
    system1: str,
    system2: str,
) -> list[dict]:
    """
    Reaction-energy convention:

        Delta E = E(system1) - E(system2)

    With defaults:

        Delta E = E(carbobenzene) - E(hexaethinylbenzene)
    """

    lookup = energy_lookup(energy_rows)
    reaction_rows: list[dict] = []

    for alpha in ALPHAS:
        label = pbe_label(alpha)

        for density in DENSITIES:
            e_system1 = lookup.get((system1, density, alpha))
            e_system2 = lookup.get((system2, density, alpha))

            if e_system1 is None or e_system2 is None:
                delta_e_hartree = None
                delta_e_kcal = None
                tx = None
                status = "missing"
            else:
                delta_e_hartree = e_system1 - e_system2
                delta_e_kcal = delta_e_hartree * HARTREE_TO_KCAL_MOL
                tx = tx_measure(delta_e_kcal)
                status = "ok"

            reaction_rows.append(
                {
                    "functional": label,
                    "alpha_percent": alpha,
                    "density": density,
                    "reaction": f"{system1} - {system2}",
                    "delta_e_hartree": delta_e_hartree,
                    "delta_e_kcal_mol": delta_e_kcal,
                    "t_x": tx,
                    "status": status,
                }
            )

    return reaction_rows


def write_reaction_csv(rows: list[dict], path: Path) -> None:
    fieldnames = [
        "functional",
        "alpha_percent",
        "density",
        "reaction",
        "delta_e_hartree",
        "delta_e_kcal_mol",
        "t_x",
        "status",
    ]

    with path.open("w", newline="") as f:
        writer = csv.DictWriter(f, fieldnames=fieldnames)
        writer.writeheader()

        for row in rows:
            out = dict(row)
            out["delta_e_hartree"] = safe_float_fmt(row["delta_e_hartree"], 12)
            out["delta_e_kcal_mol"] = safe_float_fmt(row["delta_e_kcal_mol"], 8)
            out["t_x"] = safe_float_fmt(row["t_x"], 8)
            writer.writerow(out)


def reaction_lookup(rows: list[dict]) -> dict[tuple[str, int], dict]:
    return {
        (row["density"], int(row["alpha_percent"])): row
        for row in rows
    }


def calculate_tx_error_summary(reaction_rows: list[dict]) -> list[dict]:
    """
    Calculates MD, MAE, and RMSD of t_X relative to SC-PBE.

    deviation = t_X(density-corrected) - t_X(SC-PBE)

    MD   = mean(deviation)
    MAE  = mean(abs(deviation))
    RMSD = sqrt(mean(deviation**2))
    """

    rlookup = reaction_lookup(reaction_rows)
    summary_rows: list[dict] = []

    for density in DENSITIES:
        deviations = []

        for alpha in ALPHAS:
            sc_tx = SC_PBE_TABLE[alpha][1]
            row = rlookup.get((density, alpha), {})
            tx = row.get("t_x")

            if tx is None:
                continue

            deviations.append(tx - sc_tx)

        if deviations:
            n = len(deviations)
            md = sum(deviations) / n
            mae = sum(abs(x) for x in deviations) / n
            rmsd = math.sqrt(sum(x * x for x in deviations) / n)
            min_dev = min(deviations)
            max_dev = max(deviations)
        else:
            n = 0
            md = None
            mae = None
            rmsd = None
            min_dev = None
            max_dev = None

        summary_rows.append(
            {
                "density": density,
                "reference": "SC-PBE",
                "quantity": "t_X",
                "definition": "t_X(density) - t_X(SC-PBE)",
                "n": n,
                "MD": md,
                "MAE": mae,
                "RMSD": rmsd,
                "min_deviation": min_dev,
                "max_deviation": max_dev,
            }
        )

    return summary_rows


def write_tx_error_summary_csv(rows: list[dict], path: Path) -> None:
    fieldnames = [
        "density",
        "reference",
        "quantity",
        "definition",
        "n",
        "MD",
        "MAE",
        "RMSD",
        "min_deviation",
        "max_deviation",
    ]

    with path.open("w", newline="") as f:
        writer = csv.DictWriter(f, fieldnames=fieldnames)
        writer.writeheader()

        for row in rows:
            out = dict(row)
            for key in ["MD", "MAE", "RMSD", "min_deviation", "max_deviation"]:
                out[key] = safe_float_fmt(row[key], 8)
            writer.writerow(out)


def default_caption() -> str:
    return (
        r"\ac{bri} reaction energies $\Delta E$ and $t_{\text{X}}$ "
        r"\ac{nlx} measures for self-consistent PBE hybrids, "
        r"HF-density-corrected PBE hybrids, and wB97M-V-density-corrected "
        r"PBE hybrids employing between 0 and 100~\% exact exchange. "
        r"The reaction energy is defined as "
        r"$\Delta E = E(\textit{carbo}\text{-benzene}) - "
        r"E(\text{hexaethinylbenzene})$. "
        r"The values do not include a dispersion correction."
    )


def generate_latex_table(reaction_rows: list[dict], caption: str, label: str) -> str:
    rlookup = reaction_lookup(reaction_rows)

    lines = []

    lines.append(r"\begin{table}")
    lines.append(r"\begin{footnotesize}")
    lines.append(r"\begin{center}")
    lines.append(r"\caption{")
    lines.append(caption)
    lines.append(r"}")
    lines.append(rf"\label{{{label}}}")
    lines.append(r"\begin{tabular}{lcccccc}")
    lines.append(r"\toprule")
    lines.append(
        r"& \multicolumn{2}{c}{SC-PBE} "
        r"& \multicolumn{2}{c}{HF density} "
        r"& \multicolumn{2}{c}{wB97M-V density} \\"
    )
    lines.append(r"\midrule")
    lines.append(
        r"$a_{X}$ / \% "
        r"& $\Delta E$ / \kcal{} "
        r"& $t_{\text{X}}$ "
        r"& $\Delta E$ / \kcal{} "
        r"& $t_{\text{X}}$ "
        r"& $\Delta E$ / \kcal{} "
        r"& $t_{\text{X}}$ \\"
    )
    lines.append(r"\midrule")

    for alpha in ALPHAS:
        sc_delta_e, sc_tx = SC_PBE_TABLE[alpha]

        hf = rlookup.get(("HF", alpha), {})
        wb = rlookup.get(("wB97M-V", alpha), {})

        lines.append(
            f"{alpha:<3d} "
            f"& {sc_delta_e:6.2f} "
            f"& {sc_tx:6.2f} "
            f"& {latex_num(hf.get('delta_e_kcal_mol')):>6} "
            f"& {latex_num(hf.get('t_x')):>6} "
            f"& {latex_num(wb.get('delta_e_kcal_mol')):>6} "
            f"& {latex_num(wb.get('t_x')):>6} \\\\"
        )

    lines.append(r"\bottomrule")
    lines.append(r"\end{tabular}")
    lines.append(r"\end{center}")
    lines.append(r"\end{footnotesize}")
    lines.append(r"\end{table}")

    return "\n".join(lines) + "\n"


def main() -> None:
    parser = argparse.ArgumentParser(
        description="Extract DC-DFT ORCA energies and compute Delta E, t_X, and t_X errors."
    )

    sub = parser.add_subparsers(dest="mode", required=True)

    common = argparse.ArgumentParser(add_help=False)
    common.add_argument("--root", default=".")
    common.add_argument("--system1", default=SYSTEM_1_DEFAULT)
    common.add_argument("--system2", default=SYSTEM_2_DEFAULT)

    p_energies = sub.add_parser(
        "energies",
        parents=[common],
        help="Extract density-corrected final single-point energies to CSV.",
    )
    p_energies.add_argument("--output", default="dc_pbe_energies.csv")

    p_tx = sub.add_parser(
        "tx",
        parents=[common],
        help="Compute DC reaction energies and t_X values.",
    )
    p_tx.add_argument("--energies-output", default="dc_pbe_energies.csv")
    p_tx.add_argument("--reaction-output", default="dc_pbe_reaction_tx.csv")
    p_tx.add_argument("--errors-output", default="tx_density_errors.csv")

    p_latex = sub.add_parser(
        "latex",
        parents=[common],
        help="Compute DC values and write the final LaTeX table.",
    )
    p_latex.add_argument("--energies-output", default="dc_pbe_energies.csv")
    p_latex.add_argument("--reaction-output", default="dc_pbe_reaction_tx.csv")
    p_latex.add_argument("--errors-output", default="tx_density_errors.csv")
    p_latex.add_argument("--latex-output", default="pbe_reaction_tx_table.tex")
    p_latex.add_argument("--label", default="tab:PBE-reaction-tx")

    p_all = sub.add_parser(
        "all",
        parents=[common],
        help="Write energy CSV, reaction CSV, error CSV, and LaTeX table.",
    )
    p_all.add_argument("--energies-output", default="dc_pbe_energies.csv")
    p_all.add_argument("--reaction-output", default="dc_pbe_reaction_tx.csv")
    p_all.add_argument("--errors-output", default="tx_density_errors.csv")
    p_all.add_argument("--latex-output", default="pbe_reaction_tx_table.tex")
    p_all.add_argument("--label", default="tab:PBE-reaction-tx")

    args = parser.parse_args()

    root = Path(args.root).resolve()

    energy_rows = collect_dc_energies(
        root=root,
        system1=args.system1,
        system2=args.system2,
    )

    if args.mode == "energies":
        write_energy_csv(energy_rows, Path(args.output))
        print(f"Wrote energy CSV: {args.output}")
        return

    reaction_rows = calculate_dc_reactions(
        energy_rows=energy_rows,
        system1=args.system1,
        system2=args.system2,
    )

    error_rows = calculate_tx_error_summary(reaction_rows)

    if args.mode == "tx":
        write_energy_csv(energy_rows, Path(args.energies_output))
        write_reaction_csv(reaction_rows, Path(args.reaction_output))
        write_tx_error_summary_csv(error_rows, Path(args.errors_output))

        print(f"Wrote energy CSV:   {args.energies_output}")
        print(f"Wrote reaction CSV: {args.reaction_output}")
        print(f"Wrote error CSV:    {args.errors_output}")
        return

    if args.mode in {"latex", "all"}:
        write_energy_csv(energy_rows, Path(args.energies_output))
        write_reaction_csv(reaction_rows, Path(args.reaction_output))
        write_tx_error_summary_csv(error_rows, Path(args.errors_output))

        latex = generate_latex_table(
            reaction_rows=reaction_rows,
            caption=default_caption(),
            label=args.label,
        )

        Path(args.latex_output).write_text(latex)

        print(f"Wrote energy CSV:   {args.energies_output}")
        print(f"Wrote reaction CSV: {args.reaction_output}")
        print(f"Wrote error CSV:    {args.errors_output}")
        print(f"Wrote LaTeX table:  {args.latex_output}")

        print()
        print("t_X deviations relative to SC-PBE:")
        for row in error_rows:
            print(
                f"  {row['density']:8s}  "
                f"n={row['n']:2d}  "
                f"MD={safe_float_fmt(row['MD'], 4):>10s}  "
                f"MAE={safe_float_fmt(row['MAE'], 4):>10s}  "
                f"RMSD={safe_float_fmt(row['RMSD'], 4):>10s}"
            )

        missing = [r for r in reaction_rows if r["status"] != "ok"]

        if missing:
            print()
            print("Some DC reaction energies could not be calculated because one or both ORCA outputs were missing:")
            for r in missing:
                print(f"  {r['density']:8s} {r['functional']}")

        return


if __name__ == "__main__":
    main()
