# Supplementary material for: A Molecular “Thermometer” for Measuring Effective Non‐Local Exchange
Source: J Comput Chem. 2026 Jun 23;47(17):e70436. doi: 10.1002/jcc.70436 (PMC13288322; doi:10.1002/jcc.70436)
Supplement: Supplementary file 2 — Data S2: jcc70436‐sup‐0002‐Supinfo.zip [file JCC-47-0-s001.zip › SI/BH76/bh76_md_tx.csv]

functional	gmtkn_functional	functional_class	a_x	t_x	bh76_stat	bh76_value	bh76_value_column
PW91	PW91	GGA	0.0	2.2766895967715417	MD	-9.83	D3(0)
PBE	PBE	GGA	0.0	3.588485932049945	MD	-9.59	D3(BJ)
RPW86PBE	rPW86PBE	GGA	0.0	4.438357907330448	MD	-8.86	D3(BJ)
M06L	M06L	mGGA	0.0	5.416929667838454	MD	-3.29	D3(0)
mPWLYP	mPWLYP	GGA	0.0	6.217721259017129	MD	-9.86	D3(BJ)
mPWPW	mPWPW91	GGA	0.0	6.7582166524924325	MD	-9.3	D3(BJ)
TPSS	TPSS	mGGA	0.0	7.193777202885354	MD	-9.21	D3(BJ)
BP86	BP86	GGA	0.0	7.280376619064743	MD	-9.81	D3(BJ)
revTPSS	revTPSS	mGGA	0.0	8.858568384519472	MD	-8.88	D3(BJ)
BLYP	BLYP	GGA	0.0	9.218173582230548	MD	1.25	D3(BJ)
R2SCAN-3c	r2SCAN-3c	mGGA	0.0	10.229169020176675	MD	-7.58	native
REVPBE	revPBE	GGA	0.0	11.421931399139618	MD	-8.3	D3(BJ)
SCANfunc	SCAN	mGGA	0.0	11.466979774679809	MD	-7.48	D3(BJ)
XLYP	XLYP	GGA	0.0	11.473856240619297	MD	-9.62	D3(BJ)
RPBE	RPBE	GGA	0.0	12.259626573038386	MD	-8.97	D3(BJ)
MN15-L	MN15L	mGGA	0.0	12.396300323415344	MD	-1.1	D3(0)
M11-L	M11L	mGGA	0.0	12.867501367260248	MD	-1.32	D3(0)
TPSSh	TPSSh	GH	10.0	14.616681275911937	MD	-7.2	D3(BJ)
O3LYP	O3LYP	GH	11.61	14.639282068675852	MD	-7.52	D3(BJ)
HSE06	HSE06	GH	25.0	20.29699041933123	MD	-4.41	D3(BJ)
B3P86	B3P86	GH	20.0	21.166922474547217	MD	-5.79	D3(BJ)
PW1PW	PW1PW	GH	25.0	22.37629119482829	MD	-4.51	D3(0)
B3LYP	B3LYP	GH	20.0	22.571294533396124	MD	-4.81	D3(BJ)
B3PW91	B3PW91	GH	20.0	23.09642644122779	MD	-4.78	D3(BJ)
X3LYP	X3LYP	GH	21.8	23.264927152656337	MD	-5.35	D3(BJ)
PBE0	PBE0	GH	25.0	23.4237283002514	MD	-3.58	D3(BJ)
mPW1LYP	mPW1LYP	GH	25.0	24.523956850574336	MD	-4.76	D3(0)
mPW1PW	mPW1PW91	GH	25.0	25.300081016845	MD	-3.99	D3(BJ)
B1P86	B1P86	GH	25.0	25.31909537729514	MD	-4.8	D3(BJ)
PW6B95	PW6B95	GH	28.0	25.882316269798277	MD	-2.67	D3(BJ)
TPSS0	TPSS0	GH	25.0	26.57891732337071	MD	-4.54	D3(BJ)
B1LYP	B1LYP	GH	25.0	27.0944873598148	MD	-4.28	D3(BJ)
M06	M06	GH	27.0	29.53382023946801	MD	-1.06	D3(0)
B2PLYP	B2PLYP	DH	53.0	33.464664864118056	MD	-2.52	D3(BJ)
mPW2PLYP	MPW2PLYP	DH	53.0	34.35428589838395	MD	-2.19	D3(BJ)
B2GP-PLYP	B2GPPLYP	DH	65.0	39.0499484285287	MD	-0.86	D3(BJ)
MN15	MN15	GH	44.0	39.43383959451329	MD	-1.07	D3(0)
PWPB95	PWPB95	DH	50.0	40.59255442955923	MD	-1.68	D3(BJ)
DSD-BLYP	DSD-BLYP	DH	71.0	41.70167303674871	MD	-0.38	D3(BJ)
BMK	BMK	GH	42.0	42.917334366963	MD	-0.98	D3(BJ)
DSD-PBEP86	DSD-PBEP86	DH	69.0	45.408129332154815	MD	-0.25	D3(0)
M062X	M062X	GH	54.0	46.13692824337016	MD	0.7	D3(0)
DSD-PBEB95	DSD-PBEB95	DH	66.0	48.40945606820962	MD	0.11	D3(0)
wB97X-D3	wB97X-D3	RSH	19.5728	52.311707552265815	MD	-0.98	native
M11	M11	RSH	42.8	61.38373068872873	MD	-0.72	D3(0)
wB97X-V	wB97X-V	RSH	16.7	63.705642358541766	MD	-1.22	native
