# Supplementary material for: A Molecular “Thermometer” for Measuring Effective Non‐Local Exchange
Source: J Comput Chem. 2026 Jun 23;47(17):e70436. doi: 10.1002/jcc.70436 (PMC13288322; doi:10.1002/jcc.70436)
Supplement: Supplementary file 2 — Data S2: jcc70436‐sup‐0002‐Supinfo.zip [file JCC-47-0-s001.zip › SI/dft-calculations/overview.csv]

functional	a_x	a_x_display	citation_key	engine	functional_class	dispersion_model	E_carbobenzene_au	E_hexaethinylbenzene_au	E_carbobenzene_corr_au	E_hexaethinylbenzene_corr_au	reaction_energy_raw_kcal	reaction_energy	disp_carbobenzene_au	disp_hexaethinylbenzene_au	dispersion_reaction_energy	t_x	carbobenzene_homo_index	carbobenzene_lumo_index	carbobenzene_homo_au	carbobenzene_lumo_au	carbobenzene_gap_au	carbobenzene_homo_ev	carbobenzene_lumo_ev	carbobenzene_gap_ev	carbobenzene_gap_status	carbobenzene_gap_output_file	carbobenzene_gap_calc_dir	hexaethinylbenzene_homo_index	hexaethinylbenzene_lumo_index	hexaethinylbenzene_homo_au	hexaethinylbenzene_lumo_au	hexaethinylbenzene_gap_au	hexaethinylbenzene_homo_ev	hexaethinylbenzene_lumo_ev	hexaethinylbenzene_gap_ev	hexaethinylbenzene_gap_status	hexaethinylbenzene_gap_output_file	hexaethinylbenzene_gap_calc_dir
LDA	0.0	0.0	diracNoteExchangePhenomena1930/voskoAccurateSpindependentElectron1980	orca	LDA		-683.103835011541	-683.082182159	-683.103835011541	-683.082182159	-13.587370114680333	-13.587370114680333				0.0	56	57	-0.2125450000	-0.1373450000	0.0752000000	-5.783600	-3.737300	2.046300	ok	carbobenzene/LDA/orca.out	carbobenzene/LDA	56	57	-0.2228070000	-0.1186370000	0.1041700000	-6.062900	-3.228300	2.834600	ok	hexaethinylbenzene/LDA/orca.out	hexaethinylbenzene/LDA
VWN5	0.0	0.0	voskoAccurateSpindependentElectron1980	orca	LDA		-683.103835011541	-683.082182159	-683.103835011541	-683.082182159	-13.587370114680333	-13.587370114680333				0.0	56	57	-0.2125450000	-0.1373450000	0.0752000000	-5.783600	-3.737300	2.046300	ok	carbobenzene/VWN5/orca.out	carbobenzene/VWN5	56	57	-0.2228070000	-0.1186370000	0.1041700000	-6.062900	-3.228300	2.834600	ok	hexaethinylbenzene/VWN5/orca.out	hexaethinylbenzene/VWN5
PWP	0.0	0.0	perdewDensityfunctionalApproximationCorrelation1986/perdewAtomsMoleculesSolids1992	orca	GGA	D4	-689.209071623084	-689.187891321978	-689.209071623084	-689.187891321978	-13.290839612135926	-13.290839612135926	-0.009743195	-0.013734086	2.504321913318784	0.3703317645415094	56	57	-0.2095180000	-0.1341540000	0.0753640000	-5.701300	-3.650500	2.050800	ok	carbobenzene/PWP/orca.out	carbobenzene/PWP	56	57	-0.2202410000	-0.1153910000	0.1048500000	-5.993100	-3.140000	2.853100	ok	hexaethinylbenzene/PWP/orca.out	hexaethinylbenzene/PWP
B97-3c	0.0	0.0	brandenburgB973cRevisedLowcost2018	orca	GGA	D3(BJ)	-688.776178941242	-688.756327453337	-688.776178941242	-688.756327453337	-12.45699673896965	-12.45699673896965	-0.059440517	-0.075631979	10.1602958074446	1.4117035624521712	56	57	-0.2007000000	-0.1246160000	0.0760840000	-5.461300	-3.391000	2.070300	ok	carbobenzene/B97-3c/orca.out	carbobenzene/B97-3c	56	57	-0.2112480000	-0.1044980000	0.1067500000	-5.748400	-2.843500	2.904900	ok	hexaethinylbenzene/B97-3c/orca.out	hexaethinylbenzene/B97-3c
HFS	0.0	0.0	slaterSimplificationHartreeFockMethod1951	orca	LDA		-592.924137706886	-592.905117808426	-592.924137706886	-592.905117808426	-11.935166483485684	-11.935166483485684				2.063408252682397	56	57	0.0694800000	0.1454220000	0.0759420000	1.890600	3.957100	2.066500	ok	carbobenzene/HFS/orca.out	carbobenzene/HFS	56	57	0.0477720000	0.1448770000	0.0971050000	1.299900	3.942300	2.642400	ok	hexaethinylbenzene/HFS/orca.out	hexaethinylbenzene/HFS
PW91	0.0	0.0	wangCorrelationHoleSpinpolarized1991	orca	GGA	D4	-689.143579445384	-689.124831698586	-689.143579445384	-689.124831698586	-11.764388737146806	-11.764388737146806	-0.021611149	-0.030126764	5.343629091820882	2.2766895967715417	56	57	-0.2056490000	-0.1302730000	0.0753760000	-5.596000	-3.544900	2.051100	ok	carbobenzene/PW91/orca.out	carbobenzene/PW91	56	57	-0.2163730000	-0.1113520000	0.1050210000	-5.887800	-3.030000	2.857800	ok	hexaethinylbenzene/PW91/orca.out	hexaethinylbenzene/PW91
PBE	0.0	0.0	perdewRationaleMixingExact1996	orca	GGA	D4	-688.541469642828	-688.524395776858	-688.541469642828	-688.524395776858	-10.714012658773893	-10.714012658773893	-0.026584547	-0.036879617	6.460253963375801	3.588485932049945	56	57	-0.2040230000	-0.1285580000	0.0754650000	-5.551800	-3.498200	2.053600	ok	carbobenzene/PBE/orca.out	carbobenzene/PBE	56	57	-0.2147890000	-0.1096620000	0.1051270000	-5.844700	-2.984100	2.860600	ok	hexaethinylbenzene/PBE/orca.out	hexaethinylbenzene/PBE
RPW86PBE	0.0	0.0	murrayInvestigationExchangeEnergy2009	orca	GGA	D4	-691.016695966527	-691.000706555794	-691.016695966527	-691.000706555794	-10.033506723129012	-10.033506723129012	-0.029933587	-0.041445878	7.224071673168373	4.438357907330448	56	57	-0.2061780000	-0.1309920000	0.0751860000	-5.610400	-3.564500	2.045900	ok	carbobenzene/RPW86PBE/orca.out	carbobenzene/RPW86PBE	56	57	-0.2172680000	-0.1121190000	0.1051490000	-5.912200	-3.050900	2.861300	ok	hexaethinylbenzene/RPW86PBE/orca.out	hexaethinylbenzene/RPW86PBE
M06L	0.0	0.0	zhaoM06SuiteDensity2008	orca	mGGA	D4	-689.29894251644	-689.284201784686	-689.29894251644	-689.284201784686	-9.249948833412288	-9.249948833412288	-0.003290741	-0.004342949	0.66027048891321	5.416929667838454	56	57	-0.2021080000	-0.1224570000	0.0796510000	-5.499600	-3.332200	2.167400	ok	carbobenzene/M06L/orca.out	carbobenzene/M06L	56	57	-0.2154250000	-0.1006710000	0.1147540000	-5.862000	-2.739400	3.122600	ok	hexaethinylbenzene/M06L/orca.out	hexaethinylbenzene/M06L
mPWLYP	0.0	0.0	adamoExchangeFunctionalsImproved1998	orca	GGA	D4	-689.208547195504	-689.194828291343	-689.208547195504	-689.194828291343	-8.608742337773064	-8.608742337773064	-0.043125202	-0.05890508	9.902022947982536	6.217721259017129									missing_orbital_energies	carbobenzene/mPWLYP/mPWLYP.out	carbobenzene/mPWLYP	56	57	-0.2086910000	-0.1039580000	0.1047330000	-5.678800	-2.828800	2.850000	ok	hexaethinylbenzene/mPWLYP/orca.out	hexaethinylbenzene/mPWLYP
mPWPW	0.0	0.0	adamoExchangeFunctionalsImproved1998	orca	GGA	D4	-689.341521914223	-689.328492694011	-689.341521914223	-689.328492694011	-8.175959125540102	-8.175959125540102	-0.040495206	-0.056119355	9.804301525062389	6.7582166524924325	56	57	-0.2043840000	-0.1289640000	0.0754200000	-5.561600	-3.509300	2.052300	ok	carbobenzene/mPWPW/orca.out	carbobenzene/mPWPW	56	57	-0.2151040000	-0.1099470000	0.1051570000	-5.853300	-2.991800	2.861500	ok	hexaethinylbenzene/mPWPW/orca.out	hexaethinylbenzene/mPWPW
TPSS	0.0	0.0	taoClimbingDensityFunctional2003	orca	mGGA	D4	-689.548919157763	-689.536445722344	-689.548919157763	-689.536445722344	-7.827198902240222	-7.827198902240222	-0.035657396	-0.049485646	8.67735788771241	7.193777202885354	56	57	-0.2022270000	-0.1246960000	0.0775310000	-5.502900	-3.393100	2.109800	ok	carbobenzene/TPSS/orca.out	carbobenzene/TPSS	56	57	-0.2133180000	-0.1044610000	0.1088570000	-5.804700	-2.842500	2.962200	ok	hexaethinylbenzene/TPSS/orca.out	hexaethinylbenzene/TPSS
BP86	0.0	0.0	perdewDensityfunctionalApproximationCorrelation1986/beckeDensityfunctionalExchangeenergyApproximation1988	orca	GGA	D4	-689.420028187936	-689.407665255267	-689.420028187936	-689.407665255267	-7.757857379696194	-7.757857379696194	-0.036115394	-0.051297576	9.526963045243276	7.280376619064743	56	57	-0.2070920000	-0.1316320000	0.0754600000	-5.635300	-3.581900	2.053400	ok	carbobenzene/BP86/orca.out	carbobenzene/BP86	56	57	-0.2177270000	-0.1126160000	0.1051110000	-5.924600	-3.064400	2.860200	ok	hexaethinylbenzene/BP86/orca.out	hexaethinylbenzene/BP86
r2SCAN	0.0	0.0	furnessAccurateNumericallyEfficient2020	orca	mGGA	D4	-688.979250616551	-688.968843488919	-688.979250616551	-688.968843488919	-6.530571189116667	-6.530571189116667	-0.007750908	-0.010837779	1.937040798380178	8.813112903038311	56	57	-0.2082130000	-0.1277170000	0.0804960000	-5.665800	-3.475300	2.190500	ok	carbobenzene/r2SCAN/orca.out	carbobenzene/r2SCAN	56	57	-0.2200650000	-0.1067990000	0.1132660000	-5.988300	-2.906200	3.082100	ok	hexaethinylbenzene/r2SCAN/orca.out	hexaethinylbenzene/r2SCAN
revTPSS	0.0	0.0	perdewWorkhorseSemilocalDensity2009	orca	mGGA	D4	-689.301837165263	-689.29148803982	-689.301837165263	-689.29148803982	-6.4941742659856	-6.4941742659856	-0.028186318	-0.039376519	7.02195714659753	8.858568384519472	56	57	-0.2017830000	-0.1236270000	0.0781560000	-5.490800	-3.364100	2.126700	ok	carbobenzene/revTPSS/orca.out	carbobenzene/revTPSS	56	57	-0.2127690000	-0.1031170000	0.1096520000	-5.789700	-2.806000	2.983700	ok	hexaethinylbenzene/revTPSS/orca.out	hexaethinylbenzene/revTPSS
BLYP	0.0	0.0	leeDevelopmentColleSalvettiCorrelationenergy1988/beckeDensityfunctionalExchangeenergyApproximation1988	orca	GGA	D4	-689.227200547511	-689.217310286169	-689.227200547511	-689.217310286169	-6.2062326951974045	-6.2062326951974045	-0.057085164	-0.077637971	12.897081115548302	9.218173582230548	56	57	-0.1962740000	-0.1212030000	0.0750710000	-5.340900	-3.298100	2.042800	ok	carbobenzene/BLYP/orca.out	carbobenzene/BLYP	56	57	-0.2075500000	-0.1026970000	0.1048530000	-5.647700	-2.794500	2.853200	ok	hexaethinylbenzene/BLYP/orca.out	hexaethinylbenzene/BLYP
R2SCAN-3c	0.0	0.0	grimmeR2SCAN3cSwissArmy2021	orca	mGGA	D4	-688.943945539078	-688.935345330037	-688.943945539078	-688.935345330037	-5.396712654011001	-5.396712654011001	-0.008777234	-0.012153443	2.1186031346494043	10.229169020176677	56	57	-0.2081800000	-0.1274860000	0.0806940000	-5.664900	-3.469100	2.195800	ok	carbobenzene/R2SCAN-3c/orca.out	carbobenzene/R2SCAN-3c	56	57	-0.2202310000	-0.1062820000	0.1139490000	-5.992800	-2.892100	3.100700	ok	hexaethinylbenzene/R2SCAN-3c/orca.out	hexaethinylbenzene/R2SCAN-3c
B97M-V	0.0	0.0	mardirossianMappingGenomeMetageneralized2015	orca	mGGA	VV10	-689.421987906878	-689.414554306857	-689.421987906878	-689.414554306857	-4.664654441213804	-4.664654441213804	-689.421987907	-689.414554307	-4.664654428015984	11.143423733826863	56	57	-0.2063510000	-0.1252370000	0.0811140000	-5.615100	-3.407900	2.207200	ok	carbobenzene/B97M-V/orca.out	carbobenzene/B97M-V	56	57	-0.2196410000	-0.1040440000	0.1155970000	-5.976700	-2.831200	3.145500	ok	hexaethinylbenzene/B97M-V/orca.out	hexaethinylbenzene/B97M-V
REVPBE	0.0	0.0	zhangCommentGeneralizedGradient1998	orca	GGA	D4	-689.297393158136	-689.29031493999	-689.297393158136	-689.29031493999	-4.441648947585917	-4.441648947585917	-0.080600499	-0.104322628	14.885860697592337	11.421931399139618	56	57	-0.2010350000	-0.1254100000	0.0756250000	-5.470400	-3.412600	2.057800	ok	carbobenzene/REVPBE/orca.out	carbobenzene/REVPBE	56	57	-0.2119330000	-0.1064340000	0.1054990000	-5.767000	-2.896200	2.870800	ok	hexaethinylbenzene/REVPBE/orca.out	hexaethinylbenzene/REVPBE
SCANfunc	0.0	0.0	sunStronglyConstrainedAppropriately2015	orca	mGGA	D4	-689.05617156304	-689.049150827607	-689.05617156304	-689.049150827607	-4.405578000622242	-4.405578000622242	-0.005065056	-0.006884536	1.1417409382629744	11.466979774679809	56	57	-0.2078620000	-0.1275350000	0.0803270000	-5.656200	-3.470400	2.185800	ok	carbobenzene/SCANfunc/orca.out	carbobenzene/SCANfunc	56	57	-0.2196060000	-0.1059970000	0.1136090000	-5.975800	-2.884300	3.091500	ok	hexaethinylbenzene/SCANfunc/orca.out	hexaethinylbenzene/SCANfunc
XLYP	0.0	0.0	xuX3LYPExtendedDensity2004	orca	GGA	D4	-689.843304832795	-689.836292871883	-689.843304832795	-689.836292871883	-4.400071905558287	-4.400071905558287	-0.069283485	-0.092859708	14.79430330023804	11.473856240619295									missing_orbital_energies	carbobenzene/XLYP/XLYP.out	carbobenzene/XLYP	56	57	-0.2083650000	-0.1035140000	0.1048510000	-5.669900	-2.816800	2.853100	ok	hexaethinylbenzene/XLYP/orca.out	hexaethinylbenzene/XLYP
RPBE	0.0	0.0	hammerImprovedAdsorptionEnergetics1999	orca	GGA	D4	-689.558171171508	-689.552161870734	-689.558171171508	-689.552161870734	-3.770893169445289	-3.770893169445289	-0.093564958	-0.118330995	15.540922857869022	12.259626573038386	56	57	-0.2010890000	-0.1254740000	0.0756150000	-5.471900	-3.414300	2.057600	ok	carbobenzene/RPBE/orca.out	carbobenzene/RPBE	56	57	-0.2120850000	-0.1065390000	0.1055460000	-5.771100	-2.899100	2.872000	ok	hexaethinylbenzene/RPBE/orca.out	hexaethinylbenzene/RPBE
MN15-L	0.0	0.0	yuMN15LNewLocal2016	turbomole	mGGA	D3(0)	-688.83203143251	-688.82619849206	-688.8320375290823	-688.8262026270045	-3.660225395271793	-3.661456335329573	-6.0965722990954e-06	-4.1349444954836e-06	-0.0012309400317774	12.396300323415343									missing_homo_lumo_separation	carbobenzene/MN15-L/dftd3.out	carbobenzene/MN15-L									missing_homo_lumo_separation	hexaethinylbenzene/MN15-L/dftd3.out	hexaethinylbenzene/MN15-L
M11-L	0.0	0.0	peveratiM11LLocalDensity2012	turbomole	mGGA	D3(0)	-689.24572664927	-689.23656367548	-689.251949201293	-689.2467155620577	-5.749852865740556	-3.284158205087436	-0.006222552023022	-0.010151886577622	2.465694660627283	12.867501367260248									missing_homo_lumo_separation	carbobenzene/M11-L/dftd3.out	carbobenzene/M11-L									missing_homo_lumo_separation	hexaethinylbenzene/M11-L/dftd3.out	hexaethinylbenzene/M11-L
B97M-D4	0.0	0.0	najibiDFTD4CounterpartsLeading2020	orca	mGGA	D4	-689.903354305429	-689.898434429806	-689.903354305429	-689.898434429806	-3.0872685657401435	-3.0872685657401435	-0.03802881	-0.050789942	8.007731232537681	13.11339339837938	56	57	-0.2063510000	-0.1252370000	0.0811140000	-5.615100	-3.407900	2.207200	ok	carbobenzene/B97M-D4/orca.out	carbobenzene/B97M-D4	56	57	-0.2196410000	-0.1040440000	0.1155970000	-5.976700	-2.831200	3.145500	ok	hexaethinylbenzene/B97M-D4/orca.out	hexaethinylbenzene/B97M-D4
B97M-D3BJ	0.0	0.0	najibiDFTD4CounterpartsLeading2020	orca	mGGA	D3(BJ)	-689.929614435649	-689.925599813669	-689.929614435649	-689.925599813669	-2.5192133280969635	-2.5192133280969635	-0.06428894	-0.077955326	8.575786694167553	13.822827661324844	56	57	-0.2063510000	-0.1252370000	0.0811140000	-5.615100	-3.407900	2.207200	ok	carbobenzene/B97M-D3BJ/orca.out	carbobenzene/B97M-D3BJ	56	57	-0.2196410000	-0.1040440000	0.1155970000	-5.976700	-2.831200	3.145500	ok	hexaethinylbenzene/B97M-D3BJ/orca.out	hexaethinylbenzene/B97M-D3BJ
TPSSh	10.0	10.0	staroverovComparativeAssessmentNew2003	orca	GH	D4	-689.446687013655	-689.443685366258	-689.446687013655	-689.443685366258	-1.8835621800739248	-1.8835621800739248	-0.032698222	-0.045646602	8.125231126577667	14.616681275911937	56	57	-0.2116340000	-0.1186000000	0.0930340000	-5.758900	-3.227300	2.531600	ok	carbobenzene/TPSSh/orca.out	carbobenzene/TPSSh	56	57	-0.2265630000	-0.0948410000	0.1317220000	-6.165100	-2.580800	3.584300	ok	hexaethinylbenzene/TPSSh/orca.out	hexaethinylbenzene/TPSSh
O3LYP	11.61	11.6	hoeAssessmentNewLocal2001	orca	GH	D4	-687.878113089132	-687.875140280841	-687.878113089132	-687.875140280841	-1.865465367761624	-1.865465367761624	-0.038185405	-0.053731607	9.755389044070686	14.639282068675852	56	57	-0.2139420000	-0.1202770000	0.0936650000	-5.821600	-3.272900	2.548700	ok	carbobenzene/O3LYP/orca.out	carbobenzene/O3LYP	56	57	-0.2290110000	-0.0969350000	0.1320760000	-6.231700	-2.637700	3.594000	ok	hexaethinylbenzene/O3LYP/orca.out	hexaethinylbenzene/O3LYP
r2SCANh	10.0	10.0	burschDispersionCorrectedR2SCAN2022	orca	GH	D4	-688.928472100863	-688.926766655595	-688.928472100863	-688.926766655595	-1.0701830635636411	-1.0701830635636411	-0.008199861	-0.011507715	2.075709724534996	15.632496245615924	56	57	-0.2170880000	-0.1216390000	0.0954490000	-5.907300	-3.310000	2.597300	ok	carbobenzene/r2SCANh/orca.out	carbobenzene/r2SCANh	56	57	-0.2325600000	-0.0973790000	0.1351810000	-6.328300	-2.649800	3.678500	ok	hexaethinylbenzene/r2SCANh/orca.out	hexaethinylbenzene/r2SCANh
HSE06	25.0	25.0-0.00	krukauInfluenceExchangeScreening2006	orca	GH	D4	-688.601051468301	-688.605298019665	-688.601051468301	-688.605298019665	2.664751213974578	2.664751213974578	-0.021379806	-0.030141552	5.498078626234891	20.29699041933123	56	57	-0.2156180000	-0.1236430000	0.0919750000	-5.867300	-3.364500	2.502800	ok	carbobenzene/HSE06/orca.out	carbobenzene/HSE06	56	57	-0.2341040000	-0.0971970000	0.1369070000	-6.370300	-2.644900	3.725400	ok	hexaethinylbenzene/HSE06/orca.out	hexaethinylbenzene/HSE06
B3P86	20.0	20.0	beckeNewMixingHartree1993	orca	GH	D4	-689.157428528693	-689.162785132395	-689.157428528693	-689.162785132395	3.3613195729757592	3.3613195729757592	-0.028003855	-0.0399336	7.486028013244457	21.166922474547214	56	57	-0.2265040000	-0.1197370000	0.1067670000	-6.163500	-3.258200	2.905300	ok	carbobenzene/B3P86/orca.out	carbobenzene/B3P86	56	57	-0.2449680000	-0.0934000000	0.1515680000	-6.665900	-2.541600	4.124300	ok	hexaethinylbenzene/B3P86/orca.out	hexaethinylbenzene/B3P86
PW1PW	25.0	25.0	adamoReliableDensityFunctional1999	orca	GH	D4	-689.04986770171	-689.056767486362	-689.04986770171	-689.056767486362	4.329680239607818	4.329680239607818	-0.019477663	-0.027361604	4.947247672164538	22.37629119482829	56	57	-0.2284360000	-0.1138330000	0.1146030000	-6.216100	-3.097600	3.118500	ok	carbobenzene/PW1PW/orca.out	carbobenzene/PW1PW	56	57	-0.2489290000	-0.0854890000	0.1634400000	-6.773700	-2.326300	4.447400	ok	hexaethinylbenzene/PW1PW/orca.out	hexaethinylbenzene/PW1PW
B3LYP	20.0	20.0	stephensInitioCalculationVibrational1994	orca	GH	D4	-688.999346148606	-689.006494761785	-688.999346148606	-689.006494761785	4.48582249776639	4.48582249776639	-0.041969602	-0.058058172	10.095730102616976	22.571294533396124	56	57	-0.2176570000	-0.1112210000	0.1064360000	-5.922800	-3.026500	2.896300	ok	carbobenzene/B3LYP/orca.out	carbobenzene/B3LYP	56	57	-0.2365830000	-0.0852340000	0.1513490000	-6.437700	-2.319300	4.118400	ok	hexaethinylbenzene/B3LYP/orca.out	hexaethinylbenzene/B3LYP
B3LYP/G	20.0	20.0	stephensInitioCalculationVibrational1994	orca	GH	D4	-689.420149190788	-689.427310173969	-689.420149190788	-689.427310173969	4.493584791198498	4.493584791198498	-0.041969602	-0.058058172	10.095730102616976	22.58098872606412	56	57	-0.2210300000	-0.1145920000	0.1064380000	-6.014500	-3.118200	2.896300	ok	carbobenzene/B3LYP_G/orca.out	carbobenzene/B3LYP_G	56	57	-0.2399410000	-0.0885740000	0.1513670000	-6.529100	-2.410200	4.118900	ok	hexaethinylbenzene/B3LYP_G/orca.out	hexaethinylbenzene/B3LYP_G
B97	19.43	19.4	beckeDensityfunctionalThermochemistrySystematic1997	orca	GH	D4	-689.173400703527	-689.18107336759	-689.173400703527	-689.18107336759	4.814669392478749	4.814669392478749	-0.049299361	-0.065577951	10.21496945291966	22.981985675581683	56	57	-0.2181210000	-0.1122450000	0.1058760000	-5.935400	-3.054400	2.881000	ok	carbobenzene/B97/orca.out	carbobenzene/B97	56	57	-0.2365690000	-0.0863910000	0.1501780000	-6.437400	-2.350800	4.086600	ok	hexaethinylbenzene/B97/orca.out	hexaethinylbenzene/B97
B3PW91	20.0	20.0	beckeNewMixingHartree1993	orca	GH	D4	-689.107263084699	-689.115081777683	-689.107263084699	-689.115081777683	4.906303923993002	4.906303923993002	-0.039880629	-0.055931214	10.071894155236452	23.09642644122779	56	57	-0.2235330000	-0.1167280000	0.1068050000	-6.082600	-3.176300	2.906300	ok	carbobenzene/B3PW91/orca.out	carbobenzene/B3PW91	56	57	-0.2419980000	-0.0901870000	0.1518110000	-6.585100	-2.454100	4.131000	ok	hexaethinylbenzene/B3PW91/orca.out	hexaethinylbenzene/B3PW91
X3LYP	21.8	21.8	xuX3LYPExtendedDensity2004	orca	GH	D4	-688.803378097181	-688.81141180076	-688.803378097181	-688.81141180076	5.0412251093276135	5.0412251093276135	-0.036441245	-0.05091533	9.082625469034037	23.264927152656334									missing_orbital_energies	carbobenzene/X3LYP/X3LYP.out	carbobenzene/X3LYP	56	57	-0.2384160000	-0.0829280000	0.1554880000	-6.487600	-2.256600	4.231000	ok	hexaethinylbenzene/X3LYP/orca.out	hexaethinylbenzene/X3LYP
PBE0	25.0	25.0	adamoReliableDensityFunctional1999	orca	GH	D4	-688.532888765389	-688.541125102707	-688.532888765389	-688.541125102707	5.168379700452933	5.168379700452933	-0.022878114	-0.032141939	5.8131379555719205	23.4237283002514	56	57	-0.2271600000	-0.1124840000	0.1146760000	-6.181300	-3.060800	3.120500	ok	carbobenzene/PBE0/orca.out	carbobenzene/PBE0	56	57	-0.2476620000	-0.0841500000	0.1635120000	-6.739200	-2.289800	4.449400	ok	hexaethinylbenzene/PBE0/orca.out	hexaethinylbenzene/PBE0
mPW1LYP	25.0	25.0	adamoExchangeFunctionalsImproved1998	orca	GH	D4	-689.05429129679	-689.063931549813	-689.05429129679	-689.063931549813	6.049350106393913	6.049350106393913	-0.032573083	-0.045230675	7.94275890157073	24.523956850574336									missing_orbital_energies	carbobenzene/mPW1LYP/mPW1LYP.out	carbobenzene/mPW1LYP	56	57	-0.2411340000	-0.0781370000	0.1629970000	-6.561600	-2.126200	4.435400	ok	hexaethinylbenzene/mPW1LYP/orca.out	hexaethinylbenzene/mPW1LYP
mPW1PW	25.0	25.0	adamoExchangeFunctionalsImproved1998	orca	GH	D4	-689.197243846981	-689.207874451423	-689.197243846981	-689.207874451423	6.670805004668809	6.670805004668809	-0.031797178	-0.044448762	7.938988824649259	25.300081016845	56	57	-0.2275130000	-0.1128610000	0.1146520000	-6.190900	-3.071100	3.119800	ok	carbobenzene/mPW1PW/orca.out	carbobenzene/mPW1PW	56	57	-0.2480080000	-0.0844040000	0.1636040000	-6.748600	-2.296800	4.451800	ok	hexaethinylbenzene/mPW1PW/orca.out	hexaethinylbenzene/mPW1PW
B1P86	25.0	25.0	perdewDensityfunctionalApproximationCorrelation1986/beckeDensityfunctionalExchangeenergyApproximation1988	orca	GH	D4	-689.273912493214	-689.284567360396	-689.273912493214	-689.284567360396	6.686030103889827	6.686030103889827	-0.026527977	-0.037933005	7.156763124428678	25.31909537729514	56	57	-0.2302720000	-0.1156240000	0.1146480000	-6.266000	-3.146300	3.119700	ok	carbobenzene/B1P86/orca.out	carbobenzene/B1P86	56	57	-0.2507270000	-0.0873120000	0.1634150000	-6.822600	-2.375900	4.446700	ok	hexaethinylbenzene/B1P86/orca.out	hexaethinylbenzene/B1P86
PW6B95	28.0	28.0	zhaoDesignDensityFunctionals2005a	orca	GH	D4	-690.300770743493	-690.312144292858	-690.300770743493	-690.312144292858	7.137009982713459	7.137009982713459	-0.02303664	-0.03068924	4.802079002875127	25.882316269798277	56	57	-0.2275950000	-0.1094580000	0.1181370000	-6.193200	-2.978500	3.214700	ok	carbobenzene/PW6B95/orca.out	carbobenzene/PW6B95	56	57	-0.2494380000	-0.0806290000	0.1688090000	-6.787500	-2.194000	4.593500	ok	hexaethinylbenzene/PW6B95/orca.out	hexaethinylbenzene/PW6B95
r2SCAN0	25.0	25.0	burschDispersionCorrectedR2SCAN2022	orca	GH	D4	-688.85539552677	-688.867108949991	-688.85539552677	-688.867108949991	7.3502840473998	7.3502840473998	-0.008931244	-0.012575233	2.286637621672103	26.1486705235041									missing_orbital_energies	carbobenzene/r2SCAN0/r2SCAN0.out	carbobenzene/r2SCAN0	56	57	-0.2515190000	-0.0829790000	0.1685400000	-6.844200	-2.258000	4.586200	ok	hexaethinylbenzene/r2SCAN0/orca.out	hexaethinylbenzene/r2SCAN0
TPSS0	25.0	25.0	grimmeAccurateCalculationHeats2005	orca	GH	D4	-689.30052846967	-689.312790897222	-689.30052846967	-689.312790897222	7.694789466589323	7.694789466589323	-0.030711083	-0.042920183	7.661325922431947	26.57891732337071	56	57	-0.2257410000	-0.1095090000	0.1162320000	-6.142700	-2.979900	3.162800	ok	carbobenzene/TPSS0/orca.out	carbobenzene/TPSS0	56	57	-0.2467110000	-0.0801230000	0.1665880000	-6.713300	-2.180300	4.533000	ok	hexaethinylbenzene/TPSS0/orca.out	hexaethinylbenzene/TPSS0
B1LYP	25.0	25.0	adamoReliableAdiabaticConnection1997	orca	GH	D4	-689.069870747955	-689.082791054155	-689.069870747955	-689.082791054155	8.107614551126392	8.107614551126392	-0.043869266	-0.060513751	10.444572032011346	27.0944873598148	56	57	-0.2192350000	-0.1050060000	0.1142290000	-5.965700	-2.857400	3.108300	ok	carbobenzene/B1LYP/orca.out	carbobenzene/B1LYP	56	57	-0.2403080000	-0.0771720000	0.1631360000	-6.539100	-2.099900	4.439200	ok	hexaethinylbenzene/B1LYP/orca.out	hexaethinylbenzene/B1LYP
M06	27.0	27.0	zhaoM06SuiteDensity2008	orca	GH	D4	-688.836230850601	-688.852263798932	-688.836230850601	-688.852263798932	10.060826978292098	10.060826978292098	-0.005452784	-0.007509855	1.290831541766634	29.53382023946801	56	57	-0.2261710000	-0.1107380000	0.1154330000	-6.154400	-3.013300	3.141100	ok	carbobenzene/M06/orca.out	carbobenzene/M06	56	57	-0.2481690000	-0.0811300000	0.1670390000	-6.753000	-2.207700	4.545300	ok	hexaethinylbenzene/M06/orca.out	hexaethinylbenzene/M06
REVPBE0	25.0	25.0	goerigkEfficientAccurateDoubleHybridMetaGGA2011	orca	GH	D4	-689.098693478946	-689.11498686791	-689.098693478946	-689.11498686791	10.224255943084762	10.224255943084762	-0.059390965	-0.079272137	12.47562378979026	29.737923818659816	56	57	-0.2249980000	-0.1102100000	0.1147880000	-6.122500	-2.999000	3.123500	ok	carbobenzene/REVPBE0/orca.out	carbobenzene/REVPBE0	56	57	-0.2456190000	-0.0817450000	0.1638740000	-6.683600	-2.224400	4.459200	ok	hexaethinylbenzene/REVPBE0/orca.out	hexaethinylbenzene/REVPBE0
PBE0-DH	50.0	50.0	bremondSeekingParameterfreeDoublehybrid2011	orca	DH		-688.492873058075	-688.512901980851	-688.492873058075	-688.512901980851	12.5683388015399	12.5683388015399				32.665407951841594	56	57	-0.2451920000	-0.0915540000	0.1536380000	-6.672000	-2.491300	4.180700	ok	carbobenzene/PBE0-DH/orca.out	carbobenzene/PBE0-DH	56	57	-0.2766380000	-0.0529950000	0.2236430000	-7.527700	-1.442100	6.085600	ok	hexaethinylbenzene/PBE0-DH/orca.out	hexaethinylbenzene/PBE0-DH
TMHF	0.0	0.00-100.00	holzerLocalHybridExchange2022	turbomole	LH	D4	-690.55177033449	-690.57250408382	-690.55177033449	-690.57250408382	13.010624141934242	13.010624141934242	-0.003243571	-0.004212941	0.6082888590828037	33.21777038718514			-0.2434205600	-0.1041904900	0.1392300700	-6.623810	-2.835170	3.788650	ok	carbobenzene/TMHF/ridft.out	carbobenzene/TMHF			-0.2716644500	-0.0703925100	0.2012719400	-7.392370	-1.915480	5.476890	ok	hexaethinylbenzene/TMHF/ridft.out	hexaethinylbenzene/TMHF
PBEh-3c	42.0	42.0	brandenburgScreenedExchangeHybrid2016	orca	GH	D3(BJ)	-687.506223957215	-687.527220418304	-687.506223957215	-687.527220418304	13.175478259697815	13.175478259697815	-0.014175177	-0.018621253	2.7899548133689254	33.423653815026334	56	57	-0.2452260000	-0.1034560000	0.1417700000	-6.672900	-2.815200	3.857700	ok	carbobenzene/PBEh-3c/orca.out	carbobenzene/PBEh-3c	56	57	-0.2713350000	-0.0655260000	0.2058090000	-7.383400	-1.783100	5.600300	ok	hexaethinylbenzene/PBEh-3c/orca.out	hexaethinylbenzene/PBEh-3c
B2PLYP	53.0	53.0	grimmeSemiempiricalHybridDensity2006	orca	DH	D4	-688.796949273715	-688.8179980658	-688.796949273715	-688.8179980658	13.208316455503391	13.208316455503391	-0.01878894	-0.026386406	4.767481895520175	33.464664864118056	56	57	-0.2361930000	-0.0783580000	0.1578350000	-6.427100	-2.132200	4.294900	ok	carbobenzene/B2PLYP/orca.out	carbobenzene/B2PLYP									missing_orbital_energies	hexaethinylbenzene/B2PLYP/B2PLYP.out	hexaethinylbenzene/B2PLYP
PBE38	37.5	37.5	goerigkLookDensityFunctional2017	orca	GH	D4	-688.536151850965	-688.557648414142	-688.536151850965	-688.557648414142	13.489297058050107	13.489297058050107	-0.021168617	-0.029895998	5.47651426315126	33.81557663019337	56	57	-0.2386600000	-0.1044380000	0.1342220000	-6.494300	-2.841900	3.652400	ok	carbobenzene/PBE38/orca.out	carbobenzene/PBE38	56	57	-0.2644500000	-0.0710260000	0.1934240000	-7.196100	-1.932700	5.263400	ok	hexaethinylbenzene/PBE38/orca.out	hexaethinylbenzene/PBE38
mPW2PLYP	53.0	53.0	schwabeChemicalAccuracyThermodynamics2006	orca	DH	D4	-688.778149990014	-688.800333958005	-688.778149990014	-688.800333958005	13.920650091510948	13.920650091510948	-0.012086835	-0.016957428	3.0563432528618475	34.35428589838395									missing_orbital_energies	carbobenzene/mPW2PLYP/mPW2PLYP.out	carbobenzene/mPW2PLYP	56	57	-0.2733950000	-0.0382190000	0.2351760000	-7.439500	-1.040000	6.399500	ok	hexaethinylbenzene/mPW2PLYP/orca.out	hexaethinylbenzene/mPW2PLYP
LH20t	0.0	0.00-100.00	haaslerLocalHybridFunctional2020	turbomole	LH	D4	-688.13743995788	-688.16024354282	-688.13743995788	-688.16024354282	14.30946559739434	14.30946559739434	-0.014810057	-0.020439007	3.532219455248405	34.839870791470375			-0.2318532300	-0.1039280300	0.1279252000	-6.309050	-2.828030	3.481020	ok	carbobenzene/LH20t/ridft.out	carbobenzene/LH20t			-0.2560943100	-0.0726129800	0.1834813300	-6.968680	-1.975900	4.992780	ok	hexaethinylbenzene/LH20t/ridft.out	hexaethinylbenzene/LH20t
LH24x	0.0	0.00-100.00	arbuznikovSuppressingGaugeProblem2024	turbomole	LH	D4	-689.06312604894	-689.08746693188	-689.06312604894	-689.08746693188	15.27413465719643	15.27413465719643	-0.011310667	-0.015934877	2.9017355860603185	36.04462912847012			-0.2336801600	-0.1016754400	0.1320047200	-6.358760	-2.766730	3.592030	ok	carbobenzene/LH24x/ridft.out	carbobenzene/LH24x			-0.2617874800	-0.0685755800	0.1932119100	-7.123600	-1.866040	5.257570	ok	hexaethinylbenzene/LH24x/ridft.out	hexaethinylbenzene/LH24x
LH24n-B95	0.0	0.00-100.00	wodynskiDataDrivenImprovementLocal2025	turbomole	LH	D4	-688.75062470505	-688.77764396021	-688.75062470505	-688.77764396021	16.954838600879253	16.954838600879253	-0.032670056	-0.04293861	6.44361492215579	38.14363092354752			-0.2371137800	-0.1007899400	0.1363238500	-6.452200	-2.742640	3.709560	ok	carbobenzene/LH24n-B95/ridft.out	carbobenzene/LH24n-B95			-0.2637278600	-0.0668685800	0.1968592700	-7.176400	-1.819590	5.356820	ok	hexaethinylbenzene/LH24n-B95/ridft.out	hexaethinylbenzene/LH24n-B95
PTPSS-D3	50.0	50.0	goerigkEfficientAccurateDoubleHybridMetaGGA2011	qchem	DH	D3(0)	-688.7076074886	-688.7348534939	-688.7076074886	-688.7348534939	17.09712646200654	17.09712646200654	-0.005845282	-0.0091430764	2.069397230227528	38.321331747685214									missing_orbital_energies	carbobenzene/PTPSS-D3/job.out	carbobenzene/PTPSS-D3									missing_orbital_energies	hexaethinylbenzene/PTPSS-D3/job.out	hexaethinylbenzene/PTPSS-D3
CHYF	0.0	0.00-100.00	holzerGeneralTransferableLocal2024	turbomole	LH	D4	-687.93197029798	-687.95923895767	-687.93197029798	-687.95923895767	17.111342306379743	17.111342306379743	-0.04500726	-0.063081975	11.342054907410828	38.33908566738656			-0.2259561100	-0.1140568100	0.1118992900	-6.148580	-3.103650	3.044940	ok	carbobenzene/CHYF/ridft.out	carbobenzene/CHYF			-0.2455536900	-0.0858872200	0.1596664700	-6.681860	-2.337110	4.344750	ok	hexaethinylbenzene/CHYF/ridft.out	hexaethinylbenzene/CHYF
SCS-B2PLYP21	53.0	53.0	casanova-paezTimeDependentLongRangeCorrectedDoubleHybrid2021	orca	DH	D4	-688.761631853086	-688.788913423421	-688.761631853086	-688.788913423421	17.11944385847935	17.11944385847935	-0.01878894	-0.026386406	4.767481895520175	38.34920355427789	56	57	-0.2362010000	-0.0783660000	0.1578350000	-6.427300	-2.132400	4.294900	ok	carbobenzene/SCS-B2PLYP21/orca.out	carbobenzene/SCS-B2PLYP21	56	57	-0.2695750000	-0.0391470000	0.2304280000	-7.335500	-1.065300	6.270200	ok	hexaethinylbenzene/SCS-B2PLYP21/orca.out	hexaethinylbenzene/SCS-B2PLYP21
REVPBE38	37.5	37.5	goerigkEfficientAccurateDoubleHybridMetaGGA2011	orca	GH	D4	-689.003328420333	-689.030676664781	-689.003328420333	-689.030676664781	17.161282496067418	17.161282496067418	-0.045812378	-0.062519265	10.483729878225368	38.401455097883186	56	57	-0.2368810000	-0.1025680000	0.1343130000	-6.445800	-2.791000	3.654800	ok	carbobenzene/REVPBE38/orca.out	carbobenzene/REVPBE38	56	57	-0.2627930000	-0.0690250000	0.1937680000	-7.150900	-1.878300	5.272600	ok	hexaethinylbenzene/REVPBE38/orca.out	hexaethinylbenzene/REVPBE38
B2GP-PLYP	65.0	65.0	kartonHighlyAccurateFirstPrinciples2008	orca	DH	D4	-688.630432850738	-688.658608586866	-688.630432850738	-688.658608586866	17.680541365127954	17.680541365127954	-0.011712547	-0.016651044	3.098953656203357	39.0499484285287	56	57	-0.2442210000	-0.0677830000	0.1764380000	-6.645600	-1.844500	4.801100	ok	carbobenzene/B2GP-PLYP/orca.out	carbobenzene/B2GP-PLYP	56	57	-0.2831490000	-0.0233880000	0.2597610000	-7.704900	-0.636400	7.068500	ok	hexaethinylbenzene/B2GP-PLYP/orca.out	hexaethinylbenzene/B2GP-PLYP
MN15	44.0	44.0	yuMN15KohnSham2016	turbomole	GH	D3(BJ)	-688.48831225513	-688.51697390277	-688.4884514278773	-688.5171170175332	17.985455442561562	17.987929094918574	-0.0001391727472323	-0.0001431147631491	0.002473652335542	39.43383959451329									missing_homo_lumo_separation	carbobenzene/MN15/dftd3.out	carbobenzene/MN15									missing_homo_lumo_separation	hexaethinylbenzene/MN15/dftd3.out	hexaethinylbenzene/MN15
Pr2SCAN50	50.0	50.0	wittmannDispersioncorrectedR2SCANBased2023	orca	DH	D4	-688.646108583101	-688.676175592353	-688.646108583101	-688.676175592353	18.86733316895287	18.86733316895287	-0.006724296	-0.009438588	1.7032439459624091	40.53211198028019	56	57	-0.2423470000	-0.0869050000	0.1554420000	-6.594600	-2.364800	4.229800	ok	carbobenzene/Pr2SCAN50/orca.out	carbobenzene/Pr2SCAN50	56	57	-0.2742720000	-0.0478100000	0.2264620000	-7.463300	-1.301000	6.162300	ok	hexaethinylbenzene/Pr2SCAN50/orca.out	hexaethinylbenzene/Pr2SCAN50
PWPB95	50.0	50.0	goerigkEfficientAccurateDoubleHybridMetaGGA2011	orca	DH	D4	-688.84323859174	-688.87338272688	-688.84323859174	-688.87338272688	18.915730394294645	18.915730394294645	-0.018081985	-0.023473443	3.383190975182701	40.592554429559236	56	57	-0.2372170000	-0.0845870000	0.1526300000	-6.455000	-2.301700	4.153300	ok	carbobenzene/PWPB95/orca.out	carbobenzene/PWPB95	56	57	-0.2687740000	-0.0468290000	0.2219450000	-7.313700	-1.274300	6.039400	ok	hexaethinylbenzene/PWPB95/orca.out	hexaethinylbenzene/PWPB95
SOS-B2PLYP21	53.0	53.0	casanova-paezTimeDependentLongRangeCorrectedDoubleHybrid2021	orca	DH	D4	-688.743975734344	-688.774382193743	-688.743975734344	-688.774382193743	19.08034135221156	19.08034135221156	-0.01878894	-0.026386406	4.767481895520175	40.7981341793157	56	57	-0.2362010000	-0.0783660000	0.1578350000	-6.427300	-2.132400	4.294900	ok	carbobenzene/SOS-B2PLYP21/orca.out	carbobenzene/SOS-B2PLYP21	56	57	-0.2695750000	-0.0391470000	0.2304280000	-7.335500	-1.065300	6.270200	ok	hexaethinylbenzene/SOS-B2PLYP21/orca.out	hexaethinylbenzene/SOS-B2PLYP21
CF22D	46.2806	46.3	liuSupervisedLearningChemistry2023	orca	GH	D3(0)	-688.641637851831	-688.67199456629	-688.6430280033173	-688.6736330506222	19.04912593103726	19.204957144614	-0.0013901514863753	-0.0016384843322976	0.1558312135911587	40.953764665536									missing_orbital_energies	carbobenzene/CF22D/dftd3.out	carbobenzene/CF22D	56	57	-0.2709550000	-0.0624230000	0.2085320000	-7.373100	-1.698600	5.674500	ok	hexaethinylbenzene/CF22D/orca.out	hexaethinylbenzene/CF22D
PBE-QIDH	69.0	69.0	bremondCommunicationDoublehybridFunctionals2014	orca	DH		-688.361142843853	-688.392657512697	-688.361142843853	-688.392657512697	19.775753278413564	19.775753278413564				41.666621985810494	56	57	-0.2543640000	-0.0713300000	0.1830340000	-6.921600	-1.941000	4.980600	ok	carbobenzene/PBE-QIDH/orca.out	carbobenzene/PBE-QIDH	56	57	-0.2947780000	-0.0246560000	0.2701220000	-8.021300	-0.670900	7.350400	ok	hexaethinylbenzene/PBE-QIDH/orca.out	hexaethinylbenzene/PBE-QIDH
DSD-BLYP	71.0	71.0	kozuchSpincomponentscaledDoubleHybrids2013	orca	DH	D3(BJ)	-688.453954513356	-688.485513908108	-688.453954513356	-688.485513908108	19.803819209410022	19.803819209410022	-0.018247822	-0.023698986	3.4206570558540603	41.70167303674871	56	57	-0.2446630000	-0.0620390000	0.1826240000	-6.657600	-1.688200	4.969400	ok	carbobenzene/DSD-BLYP/orca.out	carbobenzene/DSD-BLYP	56	57	-0.2855090000	-0.0159280000	0.2695810000	-7.769100	-0.433400	7.335700	ok	hexaethinylbenzene/DSD-BLYP/orca.out	hexaethinylbenzene/DSD-BLYP
LH25nP	0.0	0.00-100.00	wodynskiLocalHybridFunctionalComposite2026	turbomole	LH	D4	-688.68834137451	-688.72056831199	-688.68834137451	-688.72056831199	20.222708595731977	20.222708595731977	-0.026693888	-0.036393749	6.086754676699077	42.22481667375477			-0.2186562000	-0.1016770100	0.1169791900	-5.949940	-2.766770	3.183170	ok	carbobenzene/LH25nP/ridft.out	carbobenzene/LH25nP			-0.2431289900	-0.0711562800	0.1719727100	-6.615880	-1.936260	4.679620	ok	hexaethinylbenzene/LH25nP/ridft.out	hexaethinylbenzene/LH25nP
BMK	42.0	42.0	boeseDevelopmentDensityFunctionals2004	turbomole	GH	D3(BJ)	-688.83897541989	-688.86042741896	-688.8708535197131	-688.903964124923	13.46133265866793	20.777218468365163	-0.031878099823194	-0.043536705963128	7.3158858097075665	42.917334366963									missing_homo_lumo_separation	carbobenzene/BMK/dftd3.out	carbobenzene/BMK									missing_homo_lumo_separation	hexaethinylbenzene/BMK/dftd3.out	hexaethinylbenzene/BMK
Skala	0.0	0.0	luiseAccurateScalableExchangecorrelation2025	ml	mGGA	D3	-688.854096390539	-688.887471202344	-688.854096390539	-688.887471202344	20.943010609987603	20.943010609987603	-0.045147316183373	-0.059264194935264	8.858475164073623	43.12438927641522									missing_orbital_energies	carbobenzene/Skala/job.out	carbobenzene/Skala									missing_orbital_energies	hexaethinylbenzene/Skala/job.out	hexaethinylbenzene/Skala
LH24n	0.0	0.00-100.00	wodynskiDataDrivenImprovementLocal2025	turbomole	LH	D4	-688.618424638	-688.65201383476	-688.618424638	-688.65201383476	21.07753920041161	21.07753920041161	-0.032670056	-0.04293861	6.44361492215579	43.29239968291814			-0.2382445600	-0.0956354400	0.1426091200	-6.482970	-2.602370	3.880590	ok	carbobenzene/LH24n/ridft.out	carbobenzene/LH24n			-0.2665178200	-0.0600492700	0.2064685500	-7.252320	-1.634020	5.618300	ok	hexaethinylbenzene/LH24n/ridft.out	hexaethinylbenzene/LH24n
r2SCAN50	50.0	50.0	burschDispersionCorrectedR2SCAN2022	orca	GH	D4	-688.740984636595	-688.775744191376	-688.740984636595	-688.775744191376	21.81194994681713	21.81194994681713	-0.009820985	-0.013880163	2.5471726527889405	44.2095924346954									missing_orbital_energies	carbobenzene/r2SCAN50/r2SCAN50.out	carbobenzene/r2SCAN50	56	57	-0.2835970000	-0.0584040000	0.2251930000	-7.717100	-1.589300	6.127800	ok	hexaethinylbenzene/r2SCAN50/orca.out	hexaethinylbenzene/r2SCAN50
SCS-B2GP-PLYP21	65.0	65.0	casanova-paezTimeDependentLongRangeCorrectedDoubleHybrid2021	orca	DH	D4	-688.587239476844	-688.623134482031	-688.587239476844	-688.623134482031	22.52445583413724	22.52445583413724	-0.011712547	-0.016651044	3.098953656203357	45.09942859061648	56	57	-0.2442280000	-0.0677890000	0.1764390000	-6.645800	-1.844600	4.801200	ok	carbobenzene/SCS-B2GP-PLYP21/orca.out	carbobenzene/SCS-B2GP-PLYP21	56	57	-0.2831490000	-0.0233880000	0.2597610000	-7.704900	-0.636400	7.068500	ok	hexaethinylbenzene/SCS-B2GP-PLYP21/orca.out	hexaethinylbenzene/SCS-B2GP-PLYP21
CAM-B3LYP	19.0	19.00-65.00	yanaiNewHybridExchange2004	orca	RSH	D4	-688.957924713675	-688.994042408591	-688.957924713675	-688.994042408591	22.66419574895422	22.66419574895422	-0.02328994	-0.032978213	6.079483096911118	45.273947329117256	56	57	-0.2538520000	-0.0870540000	0.1667980000	-6.907700	-2.368800	4.538900	ok	carbobenzene/CAM-B3LYP/orca.out	carbobenzene/CAM-B3LYP	56	57	-0.2876500000	-0.0482090000	0.2394410000	-7.827400	-1.311800	6.515600	ok	hexaethinylbenzene/CAM-B3LYP/orca.out	hexaethinylbenzene/CAM-B3LYP
DSD-PBEP86	69.0	69.0	kozuchSpincomponentscaledDoubleHybrids2013	orca	DH	D3(BJ)	-688.028011247344	-688.064300161432	-688.028011247344	-688.064300161432	22.771637401555648	22.771637401555648	-0.016027822	-0.020118196	2.566748438348581	45.408129332154815	56	57	-0.2473400000	-0.0630110000	0.1843290000	-6.730500	-1.714600	5.015900	ok	carbobenzene/DSD-PBEP86/orca.out	carbobenzene/DSD-PBEP86	56	57	-0.2884490000	-0.0164200000	0.2720290000	-7.849100	-0.446800	7.402300	ok	hexaethinylbenzene/DSD-PBEP86/orca.out	hexaethinylbenzene/DSD-PBEP86
M062X	54.0	54.0	zhaoM06SuiteDensity2008	orca	GH	D3(0)	-689.065162969239	-689.102381846685	-689.065162969239	-689.102381846685	23.3551982194187	23.3551982194187	-0.001095036	-0.001183316	0.0553965363894384	46.13692824337016	56	57	-0.2528980000	-0.0968280000	0.1560700000	-6.881700	-2.634800	4.246900	ok	carbobenzene/M062X/orca.out	carbobenzene/M062X	56	57	-0.2848020000	-0.0584270000	0.2263750000	-7.749900	-1.589900	6.160000	ok	hexaethinylbenzene/M062X/orca.out	hexaethinylbenzene/M062X
BHANDHLYP	50.0	50.0	beckeNewMixingHartree1993	orca	GH	D4	-688.933133031323	-688.970412926672	-688.933133031323	-688.970412926672	23.393487531665592	23.393487531665592	-0.031052885	-0.043732757	7.95673981265769	46.184747096559974	56	57	-0.2420570000	-0.0888740000	0.1531830000	-6.586700	-2.418400	4.168300	ok	carbobenzene/BHANDHLYP/orca.out	carbobenzene/BHANDHLYP	56	57	-0.2739270000	-0.0507720000	0.2231550000	-7.453900	-1.381600	6.072300	ok	hexaethinylbenzene/BHANDHLYP/orca.out	hexaethinylbenzene/BHANDHLYP
XYG3	80.33	80.3	zhangDoublyHybridDensity2009	qchem	DH		-688.9537906056	-688.9911116818	-688.9537906056	-688.9911116818	23.419328905817757	23.41932890581776				46.21701993731611									missing_orbital_energies	carbobenzene/XYG3/job.out	carbobenzene/XYG3									missing_orbital_energies	hexaethinylbenzene/XYG3/job.out	hexaethinylbenzene/XYG3
SCS-PBE-QIDH	69.0	69.0	casanova-paezTimeDependentLongRangeCorrectedDoubleHybrid2021	orca	DH		-688.322614550534	-688.361069975109	-688.322614550534	-688.361069975109	24.13114325825792	24.13114325825792				47.10599244740602	56	57	-0.2543690000	-0.0713340000	0.1830350000	-6.921700	-1.941100	4.980600	ok	carbobenzene/SCS-PBE-QIDH/orca.out	carbobenzene/SCS-PBE-QIDH	56	57	-0.2947740000	-0.0246480000	0.2701260000	-8.021200	-0.670700	7.350500	ok	hexaethinylbenzene/SCS-PBE-QIDH/orca.out	hexaethinylbenzene/SCS-PBE-QIDH
kPr2SCAN50	50.0	50.0	wittmannDispersioncorrectedR2SCANBased2023	orca	DH	D4	-688.583902505577	-688.623558495356	-688.583902505577	-688.623558495356	24.884509298215296	24.884509298215296	-0.00686202	-0.009603872	1.720538107073566	48.04685813417049									missing_orbital_energies	carbobenzene/kPr2SCAN50/kPr2SCAN50.out	carbobenzene/kPr2SCAN50	56	57	-0.2724060000	-0.0456890000	0.2267170000	-7.412600	-1.243300	6.169300	ok	hexaethinylbenzene/kPr2SCAN50/orca.out	hexaethinylbenzene/kPr2SCAN50
SOS-B2GP-PLYP21	65.0	65.0	casanova-paezTimeDependentLongRangeCorrectedDoubleHybrid2021	orca	DH	D4	-688.56565105207	-688.605411354297	-688.56565105207	-688.605411354297	24.949966347621903	24.949966347621903	-0.011712547	-0.016651044	3.098953656203357	48.12860629970635	56	57	-0.2442280000	-0.0677890000	0.1764390000	-6.645800	-1.844600	4.801200	ok	carbobenzene/SOS-B2GP-PLYP21/orca.out	carbobenzene/SOS-B2GP-PLYP21	56	57	-0.2831490000	-0.0233880000	0.2597610000	-7.704900	-0.636400	7.068500	ok	hexaethinylbenzene/SOS-B2GP-PLYP21/orca.out	hexaethinylbenzene/SOS-B2GP-PLYP21
DSD-PBEB95	66.0	66.0	kozuchSpincomponentscaledDoubleHybrids2013	orca	DH	D3(BJ)	-688.126510099402	-688.166628772079	-688.126510099402	-688.166628772079	25.174847200326678	25.17484720032668	-0.015255149	-0.019885537	2.9056123395924187	48.40945606820962	56	57	-0.2445240000	-0.0668450000	0.1776790000	-6.653800	-1.818900	4.834900	ok	carbobenzene/DSD-PBEB95/orca.out	carbobenzene/DSD-PBEB95	56	57	-0.2836540000	-0.0221720000	0.2614820000	-7.718600	-0.603300	7.115300	ok	hexaethinylbenzene/DSD-PBEB95/orca.out	hexaethinylbenzene/DSD-PBEB95
SOS-PBE-QIDH	69.0	69.0	casanova-paezTimeDependentLongRangeCorrectedDoubleHybrid2021	orca	DH		-688.303360335692	-688.34528892828	-688.303360335692	-688.34528892828	26.310589092174148	26.310589092174148				49.82786427668249	56	57	-0.2543690000	-0.0713340000	0.1830350000	-6.921700	-1.941100	4.980600	ok	carbobenzene/SOS-PBE-QIDH/orca.out	carbobenzene/SOS-PBE-QIDH	56	57	-0.2947740000	-0.0246480000	0.2701260000	-8.021200	-0.670700	7.350500	ok	hexaethinylbenzene/SOS-PBE-QIDH/orca.out	hexaethinylbenzene/SOS-PBE-QIDH
DM21	0.0	0.00-100.00	kirkpatrickPushingFrontiersDensity2021	ml	LH	D3(BJ)	-689.030373565004	-689.058632904138	-689.0755208811856	-689.1178970990709	17.733003043491774	26.59147820714701	-0.045147316181646	-0.059264194932868	8.85847516365382	50.178661785525016									missing_orbital_energies	carbobenzene/DM21/dftd3.out	carbobenzene/DM21									missing_orbital_energies	hexaethinylbenzene/DM21/job.out	hexaethinylbenzene/DM21
revDSD-PBEP86-D4/2021	69.0	69.0	santraExploringAvenuesRevised2021	orca	DH	D4	-687.981434234456	-688.023849426656	-687.981434234456	-688.023849426656	26.61593495897627	26.61593495897627	-0.016741779	-0.022186678	3.4167257089976992	50.20920539565									missing_orbital_energies	carbobenzene/revDSD-PBEP86-D4_2021/revDSD-PBEP86-D4_2021.out	carbobenzene/revDSD-PBEP86-D4_2021	56	57	-0.2867690000	-0.0172170000	0.2695520000	-7.803400	-0.468500	7.334900	ok	hexaethinylbenzene/revDSD-PBEP86-D4_2021/orca.out	hexaethinylbenzene/revDSD-PBEP86-D4_2021
revDOD-PBEP86-D4/2021	69.0	69.0	santraExploringAvenuesRevised2021	orca	DH	D4	-688.011193189236	-688.055948323365	-688.011193189236	-688.055948323365	28.08427068861397	28.08427068861397	-0.018809892	-0.024789565	3.7523014605963088	52.042984238063106	56	57	-0.2464410000	-0.0636620000	0.1827790000	-6.706000	-1.732300	4.973700	ok	carbobenzene/revDOD-PBEP86-D4_2021/orca.out	carbobenzene/revDOD-PBEP86-D4_2021	56	57	-0.2870950000	-0.0175370000	0.2695580000	-7.812200	-0.477200	7.335000	ok	hexaethinylbenzene/revDOD-PBEP86-D4_2021/orca.out	hexaethinylbenzene/revDOD-PBEP86-D4_2021
Pr2SCAN69	69.0	69.0	wittmannDispersioncorrectedR2SCANBased2023	orca	DH	D4	-688.474219885525	-688.519290448317	-688.474219885525	-688.519290448317	28.2822051630618	28.2822051630618	-0.007116729	-0.009919475	1.7587496690003732	52.290181145487104	56	57	-0.2516430000	-0.0672580000	0.1843850000	-6.847600	-1.830200	5.017400	ok	carbobenzene/Pr2SCAN69/orca.out	carbobenzene/Pr2SCAN69	56	57	-0.2924120000	-0.0203540000	0.2720580000	-7.956900	-0.553900	7.403000	ok	hexaethinylbenzene/Pr2SCAN69/orca.out	hexaethinylbenzene/Pr2SCAN69
wB97X-D3	19.5728	19.5728-100.00	linLongRangeCorrectedHybrid2013	orca	RSH	D3(0)	-689.080510447759	-689.125608478717	-689.080510447759	-689.125608478717	28.299441697518876	28.29944169751888	-0.006343995	-0.009426596	1.934361332925003	52.311707552265815									missing_orbital_energies	carbobenzene/wB97X-D3/wB97X-D3.out	carbobenzene/wB97X-D3	56	57	-0.3146720000	-0.0205250000	0.2941470000	-8.562600	-0.558500	8.004100	ok	hexaethinylbenzene/wB97X-D3/orca.out	hexaethinylbenzene/wB97X-D3
wLH23tdP	0.0	0.00-100.00	furstRangeSeparatedLocalHybrid2023	turbomole	LH	D4	-688.13340406587	-688.18150589887	-688.13340406587	-688.18150589887	30.18435593775472	30.18435593775472	-0.008632904	-0.011679801	1.9119567346553088	54.66574401936215			-0.2642950100	-0.0740064200	0.1902885800	-7.191840	-2.013820	5.178020	ok	carbobenzene/wLH23tdP/ridft.out	carbobenzene/wLH23tdP			-0.3077651900	-0.0265095500	0.2812556300	-8.374720	-0.721360	7.653360	ok	hexaethinylbenzene/wLH23tdP/ridft.out	hexaethinylbenzene/wLH23tdP
wLH23tdB	0.0	0.00-100.00	furstRangeSeparatedLocalHybrid2023	turbomole	LH	D4	-688.64016841047	-688.69079050781	-688.64016841047	-688.69079050781	31.76584568878093	31.76584568878093	-0.008632904	-0.011679801	1.9119567346553088	56.64083894240173			-0.2704369300	-0.0680037800	0.2024331500	-7.358970	-1.850480	5.508490	ok	carbobenzene/wLH23tdB/ridft.out	carbobenzene/wLH23tdB			-0.3118159400	-0.0222124100	0.2896035300	-8.484950	-0.604430	7.880520	ok	hexaethinylbenzene/wLH23tdB/ridft.out	hexaethinylbenzene/wLH23tdB
wLH23tdE	0.0	0.00-100.00	furstRangeSeparatedLocalHybrid2023	turbomole	LH	D4	-688.12625032488	-688.1769276049	-688.12625032488	-688.1769276049	31.80047334333314	31.80047334333314	-0.008632904	-0.011679801	1.9119567346553088	56.68408481526209			-0.2688535600	-0.0702449800	0.1986085800	-7.315880	-1.911460	5.404420	ok	carbobenzene/wLH23tdE/ridft.out	carbobenzene/wLH23tdE			-0.3100590300	-0.0245986200	0.2854604200	-8.437140	-0.669360	7.767780	ok	hexaethinylbenzene/wLH23tdE/ridft.out	hexaethinylbenzene/wLH23tdE
wr2SCAN	0.0	0.00-100.00	wittmannDispersioncorrectedR2SCANBased2023	orca	RSH	D4	-688.848617086051	-688.899522528637	-688.848617086051	-688.899522528637	31.94364751512269	31.94364751512269	-0.013343455	-0.018956877	3.5224754881317857	56.86289253730295	56	57	-0.2837110000	-0.0747700000	0.2089410000	-7.720200	-2.034600	5.685600	ok	carbobenzene/wr2SCAN/orca.out	carbobenzene/wr2SCAN	56	57	-0.3256050000	-0.0283860000	0.2972190000	-8.860200	-0.772400	8.087800	ok	hexaethinylbenzene/wr2SCAN/orca.out	hexaethinylbenzene/wr2SCAN
wPr2SCAN50	50.0	50.00-100.00	wittmannDispersioncorrectedR2SCANBased2023	orca	DH	D4	-688.41273952796	-688.464736231155	-688.41273952796	-688.464736231155	32.62842388623331	32.62842388623331	-0.007823311	-0.011030129	2.012308677291641	57.71809778483643	56	57	-0.2714640000	-0.0574470000	0.2140170000	-7.386900	-1.563200	5.823700	ok	carbobenzene/wPr2SCAN50/orca.out	carbobenzene/wPr2SCAN50	56	57	-0.3156080000	-0.0081070000	0.3075010000	-8.588100	-0.220600	8.367500	ok	hexaethinylbenzene/wPr2SCAN50/orca.out	hexaethinylbenzene/wPr2SCAN50
LC-BLYP	0.0	0.00-100.00	tawadaLongrangecorrectedTimedependentDensity2004	orca	RSH	D4	-687.430971515639	-687.483038502209	-687.430971515639	-687.483038502209	32.672527369829254	32.672527369829254	-0.003697572	-0.004914276	0.7634932873943733	57.77317785505641	56	57	-0.2774460000	-0.0676030000	0.2098430000	-7.549700	-1.839600	5.710100	ok	carbobenzene/LC-BLYP/orca.out	carbobenzene/LC-BLYP	56	57	-0.3215270000	-0.0203670000	0.3011600000	-8.749200	-0.554200	8.195000	ok	hexaethinylbenzene/LC-BLYP/orca.out	hexaethinylbenzene/LC-BLYP
wLH23td	0.0	0.00-100.00	furstRangeSeparatedLocalHybrid2023	turbomole	LH	D4	-688.12225225119	-688.17542923089	-688.12225225119	-688.17542923089	33.36905857532622	33.36905857532622	-0.008632904	-0.011679801	1.9119567346553088	58.64306350991002			-0.2730867400	-0.0660796300	0.2070071100	-7.431070	-1.798120	5.632950	ok	carbobenzene/wLH23td/ridft.out	carbobenzene/wLH23td			-0.3138593900	-0.0204267000	0.2934326800	-8.540550	-0.555840	7.984710	ok	hexaethinylbenzene/wLH23td/ridft.out	hexaethinylbenzene/wLH23td
wLH22t	0.0	0.00-100.00	furstFullImplementationOptimization2023	turbomole	LH	D4	-688.12225225119	-688.1754292309	-688.12225225119	-688.1754292309	33.3690585816041	33.3690585816041	-0.008632904	-0.011679801	1.9119567346553088	58.64306351775035			-0.2730867400	-0.0660796300	0.2070071100	-7.431070	-1.798120	5.632950	ok	carbobenzene/wLH22t/ridft.out	carbobenzene/wLH22t			-0.3138593900	-0.0204267000	0.2934326800	-8.540550	-0.555840	7.984710	ok	hexaethinylbenzene/wLH22t/ridft.out	hexaethinylbenzene/wLH22t
wB97X	15.7706	15.7706-100.00	chaiSystematicOptimizationLongrange2008	orca	RSH	D4	-689.094400918778	-689.148069127968	-689.094400918778	-689.148069127968	33.677309734397475	33.677309734397475	-0.004358977	-0.005953406	1.000519303566786	59.02803299763995	56	57	-0.2765630000	-0.0653350000	0.2112280000	-7.525700	-1.777900	5.747800	ok	carbobenzene/wB97X/orca.out	carbobenzene/wB97X	56	57	-0.3208780000	-0.0168520000	0.3040260000	-8.731500	-0.458600	8.272900	ok	hexaethinylbenzene/wB97X/orca.out	hexaethinylbenzene/wB97X
wLH25tdE	0.0	0.00-100.00	wodynskiBeyondZeroSumRangeSeparatedLocal2025	turbomole	LH	D4	-687.93076104924	-687.98491045655	-687.93076104924	-687.98491045655	33.97926611365814	33.97926611365814	-0.035549248	-0.0462159	6.693425188847709	59.405141044827836			-0.2646530500	-0.0666636500	0.1979894000	-7.201580	-1.814010	5.387570	ok	carbobenzene/wLH25tdE/ridft.out	carbobenzene/wLH25tdE			-0.3056366100	-0.0213566800	0.2842799300	-8.316800	-0.581150	7.735650	ok	hexaethinylbenzene/wLH25tdE/ridft.out	hexaethinylbenzene/wLH25tdE
RSX-QIDH	69.0	69-100	bremondRangeSeparatedDoubleHybridFunctional2018	orca	DH		-687.850199137073	-687.90613661336	-687.850199137073	-687.90613661336	35.1012963374049	35.1012963374049				60.80642499053862	56	57	-0.2773870000	-0.0546910000	0.2226960000	-7.548100	-1.488200	6.059900	ok	carbobenzene/RSX-QIDH/orca.out	carbobenzene/RSX-QIDH	56	57	-0.3275840000	0.0007900000	0.3283740000	-8.914000	0.021500	8.935500	ok	hexaethinylbenzene/RSX-QIDH/orca.out	hexaethinylbenzene/RSX-QIDH
M11	42.8	42.8-100.00	peveratiImprovingAccuracyHybrid2011	turbomole	RSH	D3(BJ)	-688.8940127396	-688.94920584734	-688.8984855469516	-688.9551596779419	34.63419802175056	35.56355414296476	-0.0044728073515925	-0.0059538306019413	0.929356121222832	61.38373068872873									missing_homo_lumo_separation	carbobenzene/M11/dftd3.out	carbobenzene/M11									missing_homo_lumo_separation	hexaethinylbenzene/M11/dftd3.out	hexaethinylbenzene/M11
wB97M-D3BJ	15.0	15.00-100.00	najibiNonlocalKernelVan2018	orca	RSH	D3(BJ)	-689.553788003202	-689.610703498623	-689.553788003202	-689.610703498623	35.71501261000537	35.71501261000537	-0.035698896	-0.044493525	5.518713020277641	61.57288452239042									missing_orbital_energies	carbobenzene/wB97M-D3BJ/wB97M-D3BJ.out	carbobenzene/wB97M-D3BJ	56	57	-0.3184040000	-0.0182040000	0.3002000000	-8.664200	-0.495400	8.168800	ok	hexaethinylbenzene/wB97M-D3BJ/orca.out	hexaethinylbenzene/wB97M-D3BJ
wB97M2	62.194	62.2	mardirossianSurvivalMostTransferable2018	qchem	DH	VV10	-689.4789539153	-689.5362490837	-689.4789539153	-689.5362490837	35.95326100143437	35.95326100143437	0.1443371291	0.1410111864	2.087060555162404	61.87042877648907									missing_orbital_energies	carbobenzene/wB97M2/job.out	carbobenzene/wB97M2									missing_orbital_energies	hexaethinylbenzene/wB97M2/job.out	hexaethinylbenzene/wB97M2
CAM-QTP-01	23.0	23.00-100.00	jinQTPFamilyConsistent2016	turbomole	RSH	D4	-688.44761239461	-688.50246403367	-688.4550933327978	-688.512950159048	34.419923189912815	36.30570662380905	-0.0074809381878245	-0.010486125378077	1.885783433868336	62.310591957406345									missing_homo_lumo_separation	carbobenzene/CAM-QTP-01/dftd4.out	carbobenzene/CAM-QTP-01									missing_homo_lumo_separation	hexaethinylbenzene/CAM-QTP-01/dftd4.out	hexaethinylbenzene/CAM-QTP-01
wB97M-D4	15.0	15.00-100.00	najibiDFTD4CounterpartsLeading2020	orca	RSH	D4	-689.547027577658	-689.604906639348	-689.547027577658	-689.604906639348	36.31965957288623	36.31965957288623	-0.028938471	-0.038696665	6.123359186862248	62.328017551765	56	57	-0.2749730000	-0.0653000000	0.2096730000	-7.482400	-1.776900	5.705500	ok	carbobenzene/wB97M-D4/orca.out	carbobenzene/wB97M-D4	56	57	-0.3184040000	-0.0182040000	0.3002000000	-8.664200	-0.495400	8.168800	ok	hexaethinylbenzene/wB97M-D4/orca.out	hexaethinylbenzene/wB97M-D4
wB97M-V	15.0	15.00-100.00	mardirossianOB97MVCombinatoriallyOptimized2016	orca	RSH	VV10	-689.075719504248	-689.134223894881	-689.075719504248	-689.134223894881	36.712059409152594	36.712059409152594	-689.075727622	-689.134223034	36.70642523188474	62.81807885245213	56	57	-0.2749730000	-0.0653000000	0.2096730000	-7.482400	-1.776900	5.705500	ok	carbobenzene/wB97M-V/orca.out	carbobenzene/wB97M-V	56	57	-0.3184040000	-0.0182040000	0.3002000000	-8.664200	-0.495400	8.168800	ok	hexaethinylbenzene/wB97M-V/orca.out	hexaethinylbenzene/wB97M-V
wB97X-V	16.7	16.7-100.00	mardirossianOB97XV10parameterRangeseparated2014	orca	RSH	VV10	-689.084059560001	-689.143696501089	-689.084059560001	-689.143696501089	37.42274554979918	37.42274554979918	-689.084068201	-689.143696719	37.41745998224668	63.705642358541766	56	57	-0.2771230000	-0.0655610000	0.2115620000	-7.540900	-1.784000	5.756900	ok	carbobenzene/wB97X-V/orca.out	carbobenzene/wB97X-V	56	57	-0.3215300000	-0.0169010000	0.3046290000	-8.749300	-0.459900	8.289400	ok	hexaethinylbenzene/wB97X-V/orca.out	hexaethinylbenzene/wB97X-V
wB97M-D4rev	15.0	15.00-100.00	mullerOB97X3cCompositeRangeseparated2023	orca	RSH	D4	-689.549844151288	-689.609681443177	-689.549844151288	-689.609681443177	37.548467575629815	37.548467575629815	-0.031755045	-0.043471469	7.352167064681572	63.862654400365756	56	57	-0.2749730000	-0.0653000000	0.2096730000	-7.482400	-1.776900	5.705500	ok	carbobenzene/wB97M-D4rev/orca.out	carbobenzene/wB97M-D4rev	56	57	-0.3184040000	-0.0182040000	0.3002000000	-8.664200	-0.495400	8.168800	ok	hexaethinylbenzene/wB97M-D4rev/orca.out	hexaethinylbenzene/wB97M-D4rev
wB97X-3c	16.7	16.7-100.00	mullerOB97X3cCompositeRangeseparated2023	orca	RSH	D4	-105.556471863837	-105.617549203546	-105.556471863837	-105.617549203546	38.326609331216446	38.326609331216446	-0.030800712	-0.040734743	6.23369857029122	64.83446204557306	3	4	-0.3760150000	0.0725760000	0.4485910000	-10.231900	1.974900	12.206800	ok	carbobenzene/wB97X-3c/wB97X-3c_atom6.out	carbobenzene/wB97X-3c	3	4	-0.3760150000	0.0725760000	0.4485910000	-10.231900	1.974900	12.206800	ok	hexaethinylbenzene/wB97X-3c/wB97X-3c_atom6.out	hexaethinylbenzene/wB97X-3c
SCS-RSX-QIDH	69.0	69.00-100.00	casanova-paezTimeDependentLongRangeCorrectedDoubleHybrid2021	orca	DH		-687.815632049697	-687.877724913154	-687.815632049697	-687.877724913154	38.96386010443962	38.96386010443962				65.63031340412877	56	57	-0.2773860000	-0.0546900000	0.2226960000	-7.548000	-1.488200	6.059800	ok	carbobenzene/SCS-RSX-QIDH/orca.out	carbobenzene/SCS-RSX-QIDH	56	57	-0.3275840000	0.0007890000	0.3283730000	-8.914000	0.021500	8.935500	ok	hexaethinylbenzene/SCS-RSX-QIDH/orca.out	hexaethinylbenzene/SCS-RSX-QIDH
wB97X-D3BJ	16.7	16.7-100.00	najibiNonlocalKernelVan2018	orca	RSH	D3(BJ)	-689.580278580461	-689.64261726366	-689.580278580461	-689.64261726366	39.118114321486345	39.118114321486345	-0.053543121	-0.066521156	8.143839920037438	65.82295880113418	56	57	-0.2771230000	-0.0655610000	0.2115620000	-7.540900	-1.784000	5.756900	ok	carbobenzene/wB97X-D3BJ/orca.out	carbobenzene/wB97X-D3BJ	56	57	-0.3215300000	-0.0169010000	0.3046290000	-8.749300	-0.459900	8.289400	ok	hexaethinylbenzene/wB97X-D3BJ/orca.out	hexaethinylbenzene/wB97X-D3BJ
wB97X-D4rev	16.7	16.7-100.00	mullerOB97X3cCompositeRangeseparated2023	orca	RSH	D4	-689.568162061984	-689.630780128517	-689.568162061984	-689.630780128517	39.29343001054736	39.29343001054736	-0.041426602	-0.054684021	8.319156026999682	66.04190750261574	56	57	-0.2771230000	-0.0655610000	0.2115620000	-7.540900	-1.784000	5.756900	ok	carbobenzene/wB97X-D4rev/orca.out	carbobenzene/wB97X-D4rev	56	57	-0.3215300000	-0.0169010000	0.3046290000	-8.749300	-0.459900	8.289400	ok	hexaethinylbenzene/wB97X-D4rev/orca.out	hexaethinylbenzene/wB97X-D4rev
RSX-0DH	50.0	50-100	bremondRangeseparatedHybridDensity2019	orca	DH		-687.663538696997	-687.726483297419	-687.663538696997	-687.726483297419	39.49833311960064	39.49833311960064				66.29780741606352	56	57	-0.2852310000	-0.0642970000	0.2209340000	-7.761500	-1.749600	6.011900	ok	carbobenzene/RSX-0DH/orca.out	carbobenzene/RSX-0DH	56	57	-0.3345470000	-0.0097270000	0.3248200000	-9.103500	-0.264700	8.838800	ok	hexaethinylbenzene/RSX-0DH/orca.out	hexaethinylbenzene/RSX-0DH
SCS-wB2GP-PLYP	65.0	65.00-100.00	casanova-paezTimeDependentLongRangeCorrectedDoubleHybrid2021	orca	DH	D4	-687.948892349744	-688.012158436804	-687.948892349744	-688.012158436804	39.70006903078259	39.70006903078259	-0.011712547	-0.016651044	3.098953656203357	66.54975187141753	56	57	-0.2705200000	-0.0493920000	0.2211280000	-7.361200	-1.344000	6.017200	ok	carbobenzene/SCS-wB2GP-PLYP/orca.out	carbobenzene/SCS-wB2GP-PLYP	56	57	-0.3204280000	0.0047040000	0.3251320000	-8.719300	0.128000	8.847300	ok	hexaethinylbenzene/SCS-wB2GP-PLYP/orca.out	hexaethinylbenzene/SCS-wB2GP-PLYP
wB97	0.0	0.00-100.00	chaiSystematicOptimizationLongrange2008	orca	RSH	D4	-689.127864395061	-689.191894613224	-689.127864395061	-689.191894613224	40.17956853749639	40.17956853749639	-0.002383702	-0.002859288	0.2984347208349281	67.14859042898381									missing_orbital_energies	carbobenzene/wB97/wB97.out	carbobenzene/wB97	56	57	-0.3276250000	-0.0116480000	0.3159770000	-8.915100	-0.317000	8.598100	ok	hexaethinylbenzene/wB97/orca.out	hexaethinylbenzene/wB97
SOS-RSX-QIDH	69.0	69.00-100.00	casanova-paezTimeDependentLongRangeCorrectedDoubleHybrid2021	orca	DH		-687.79836151251	-687.863531137728	-687.79836151251	-687.863531137728	40.89455725957464	40.89455725957464				68.04152735386174	56	57	-0.2773860000	-0.0546900000	0.2226960000	-7.548000	-1.488200	6.059800	ok	carbobenzene/SOS-RSX-QIDH/orca.out	carbobenzene/SOS-RSX-QIDH	56	57	-0.3275840000	0.0007890000	0.3283730000	-8.914000	0.021500	8.935500	ok	hexaethinylbenzene/SOS-RSX-QIDH/orca.out	hexaethinylbenzene/SOS-RSX-QIDH
wB97X-D4	16.7	16.7-100.00	najibiDFTD4CounterpartsLeading2020	orca	RSH	D4	-689.578601112842	-689.6443334388	-689.578601112842	-689.6443334388	41.24765730513003	41.24765730513003	-0.051865653	-0.068237331	10.27338305486144	68.4825078324573	56	57	-0.2771230000	-0.0655610000	0.2115620000	-7.540900	-1.784000	5.756900	ok	carbobenzene/wB97X-D4/orca.out	carbobenzene/wB97X-D4	56	57	-0.3215300000	-0.0169010000	0.3046290000	-8.749300	-0.459900	8.289400	ok	hexaethinylbenzene/wB97X-D4/orca.out	hexaethinylbenzene/wB97X-D4
SCS-wB2PLYP	53.0	53.00-100.00	casanova-paezTimeDependentLongRangeCorrectedDoubleHybrid2021	orca	DH	D4	-687.882133083264	-687.948278558457	-687.882133083264	-687.948278558457	41.50691236437593	41.50691236437593	-0.01878894	-0.026386406	4.767481895520175	68.80628694702735	56	57	-0.2729300000	-0.0533990000	0.2195310000	-7.426800	-1.453100	5.973700	ok	carbobenzene/SCS-wB2PLYP/orca.out	carbobenzene/SCS-wB2PLYP	56	57	-0.3220800000	-0.0002620000	0.3218180000	-8.764200	-0.007100	8.757100	ok	hexaethinylbenzene/SCS-wB2PLYP/orca.out	hexaethinylbenzene/SCS-wB2PLYP
SOS-wB2GP-PLYP	65.0	65.00-100.00	casanova-paezTimeDependentLongRangeCorrectedDoubleHybrid2021	orca	DH	D4	-687.929808162944	-687.996433644603	-687.929808162944	-687.996433644603	41.80812096949251	41.80812096949251	-0.011712547	-0.016651044	3.098953656203357	69.18246111214957	56	57	-0.2705200000	-0.0493920000	0.2211280000	-7.361200	-1.344000	6.017200	ok	carbobenzene/SOS-wB2GP-PLYP/orca.out	carbobenzene/SOS-wB2GP-PLYP	56	57	-0.3204280000	0.0047040000	0.3251320000	-8.719300	0.128000	8.847300	ok	hexaethinylbenzene/SOS-wB2GP-PLYP/orca.out	hexaethinylbenzene/SOS-wB2GP-PLYP
SOS-wB2PLYP	53.0	53.00-100.00	casanova-paezTimeDependentLongRangeCorrectedDoubleHybrid2021	orca	DH	D4	-687.867449725358	-687.936145257272	-687.867449725358	-687.936145257272	43.10709711669613	43.10709711669613	-0.01878894	-0.026386406	4.767481895520175	70.80472973060034	56	57	-0.2729300000	-0.0533990000	0.2195310000	-7.426800	-1.453100	5.973700	ok	carbobenzene/SOS-wB2PLYP/orca.out	carbobenzene/SOS-wB2PLYP	56	57	-0.3220800000	-0.0002620000	0.3218180000	-8.764200	-0.007100	8.757100	ok	hexaethinylbenzene/SOS-wB2PLYP/orca.out	hexaethinylbenzene/SOS-wB2PLYP
LC-PBE	0.0	0.00-100.00	iikuraLongrangeCorrectionScheme2001	orca	RSH	D4	-686.744489508793	-686.82391859583	-686.744489508793	-686.82391859583	49.84250464916336	49.84250464916336	-0.029361337	-0.040757551	7.151232255922376	79.21646253718119	56	57	-0.2930800000	-0.0732750000	0.2198050000	-7.975100	-1.993900	5.981200	ok	carbobenzene/LC-PBE/orca.out	carbobenzene/LC-PBE	56	57	-0.3430470000	-0.0189940000	0.3240530000	-9.334800	-0.516900	8.817900	ok	hexaethinylbenzene/LC-PBE/orca.out	hexaethinylbenzene/LC-PBE
HF	100.0	100.0	hartreeWaveMechanicsAtom1928/fockNaeherungsmethodeZurLoesung1930	orca	HF	D4	-684.965910116664	-685.07185945228	-684.965910116664	-685.07185945228	66.48421189274916	66.48421189274916	-0.09118527	-0.116959437	16.173533984174924	100.0	56	57	-0.2553440000	-0.0249660000	0.2303780000	-6.948300	-0.679400	6.268900	ok	carbobenzene/HF/orca.out	carbobenzene/HF	56	57	-0.3114950000	0.0349580000	0.3464530000	-8.476200	0.951200	9.427400	ok	hexaethinylbenzene/HF/orca.out	hexaethinylbenzene/HF
HF-3c	100.0	100.0	sureCorrectedSmallBasis2013	orca	HF	D3(BJ)	-680.151243858645	-680.306313741127	-680.151243858645	-680.306313741127	97.30782043297438	97.30782043297438	-0.117844565	-0.137058209	12.056743645443069	138.49506624880377	56	57	-0.2571120000	-0.0086440000	0.2484680000	-6.996400	-0.235200	6.761200	ok	carbobenzene/HF-3c/orca.out	carbobenzene/HF-3c	56	57	-0.3173310000	0.0715200000	0.3888510000	-8.635000	1.946200	10.581200	ok	hexaethinylbenzene/HF-3c/orca.out	hexaethinylbenzene/HF-3c
