# Supplementary material for: A Molecular “Thermometer” for Measuring Effective Non‐Local Exchange
Source: J Comput Chem. 2026 Jun 23;47(17):e70436. doi: 10.1002/jcc.70436 (PMC13288322; doi:10.1002/jcc.70436)
Supplement: Supplementary file 2 — Data S2: jcc70436‐sup‐0002‐Supinfo.zip [file JCC-47-0-s001.zip › SI/DC-DFT/hexaethinylbenzene/coord]

$coord
   -2.30879017145550      1.33306657036468      0.00029260853276       c
   -2.30877978666848     -1.33301734644841      0.00026676546970       c
    0.00012781106714      2.66625894005261      0.00013265346346       c
    0.00016694701414     -2.66616032636889      0.00014129939551       c
    2.30905121829029      1.33311009680841      0.00052647564736       c
    2.30909058751646     -1.33297929981631      0.00011750155519       c
   -4.62991165988477      2.67327199680462      0.00001233547529       c
   -4.62984118543970     -2.67333128914295      0.00047196812059       c
   -0.00004002605243      5.34654411931145     -0.00024032445451       c
   -0.00001620509002     -5.34643599162018     -0.00040845914077       c
    4.63016646704645      2.67334473400589      0.00043624850336       c
    4.63022926815919     -2.67319929373671      0.00008647938497       c
   -6.62470207066259      3.82563798976554     -0.00023347681099       c
   -6.62459565296100     -3.82576531875170      0.00069180756493       c
   -0.00046581451127      7.65023431410961     -0.00056297382461       c
   -0.00051428019023     -7.65013869697328     -0.00086410013020       c
    6.62498993806480      3.82563158577524      0.00037677598591       c
    6.62492544077545     -3.82568697633932      0.00007726005281       c
   -8.36279845657366      4.82968225370323     -0.00046224266161       h
   -8.36262521593657     -4.82990837282315      0.00087551845819       h
   -0.00079761712030      9.65751037955344     -0.00083983227763       h
   -0.00096655434970     -9.65740416296708     -0.00126859116156       h
    8.36313886648848      4.82960437200330      0.00031845086218       h
    8.36295815247380     -4.82987027727000      0.00005585198964       h
$end
