# Supplementary material for: A Molecular “Thermometer” for Measuring Effective Non‐Local Exchange
Source: J Comput Chem. 2026 Jun 23;47(17):e70436. doi: 10.1002/jcc.70436 (PMC13288322; doi:10.1002/jcc.70436)
Supplement: Supplementary file 2 — Data S2: jcc70436‐sup‐0002‐Supinfo.zip [file JCC-47-0-s001.zip › SI/DC-DFT/hexaethinylbenzene/struc.xyz]

24
Coordinates from ORCA-job mp2 E -687.678501305906
  C          -1.22175914349108      0.70542844965361      0.00015484176725
  C          -1.22175364809845     -0.70540240147889      0.00014116620722
  C           0.00006763470403      1.41092346944223      0.00007019718981
  C           0.00008834455531     -1.41087128532812      0.00007477242002
  C           1.22189728352703      0.70545148285570      0.00027859891468
  C           1.22191811682433     -0.70538226806823      0.00006217914525
  C          -2.45004373890510      1.41463461925416      0.00000652765241
  C          -2.45000644543482     -1.41466599540839      0.00024975477369
  C          -0.00002118087479      2.82926930502707     -0.00012717422455
  C          -0.00000857536434     -2.82921208631698     -0.00021614726888
  C           2.45017857704824      1.41467311012346      0.00023085276627
  C           2.45021180996592     -1.41459614644746      0.00004576291974
  C          -3.50564136481656      2.02444044134869     -0.00012355060765
  C          -3.50558505099404     -2.02450782094645      0.00036608879769
  C          -0.00024649842387      4.04832965709495     -0.00029791291832
  C          -0.00027214535669     -4.04827905868543     -0.00045726209684
  C           3.50579369768557      2.02443705250296      0.00019938126536
  C           3.50575956718988     -2.02446636392717      0.00004088425926
  H          -4.42540236259356      2.55575778456239     -0.00024460828243
  H          -4.42531068759641     -2.55587744164760      0.00046330441580
  H          -0.00042208080309      5.11053440691886     -0.00044442010230
  H          -0.00051147853496     -5.11047819952194     -0.00067130953265
  H           4.42558249976285      2.55571657134164      0.00016851693906
  H           4.42548687002459     -2.55585728234904      0.00002955560010
