# Supplementary material for: A Molecular “Thermometer” for Measuring Effective Non‐Local Exchange
Source: J Comput Chem. 2026 Jun 23;47(17):e70436. doi: 10.1002/jcc.70436 (PMC13288322; doi:10.1002/jcc.70436)
Supplement: Supplementary file 2 — Data S2: jcc70436‐sup‐0002‐Supinfo.zip [file JCC-47-0-s001.zip › SI/DC-DFT/carbobenzene/coord]

$coord
    6.51644469073778      3.76347192097102     -0.00176233520117       c
    6.56144987925720      1.17530564648453     -0.00096923136683       c
    6.56191129680366     -1.17582475556752     -0.00049664242905       c
    6.51797096218256     -3.76436139658528      0.00089575207570       c
    4.29911826901806      5.09908726816719     -0.00164217946887       c
    2.26417579328993      6.27657916887881     -0.00053162140048       c
    0.00018023088541      7.53223151337522      0.00023673096488       c
   -2.26381714620906      6.27643088641178      0.00015366345788       c
   -4.29871160926364      5.09873671969666      0.00111399243952       c
   -6.51612092654813      3.76317752287057      0.00135562658249       c
   -6.56135375826712      1.17505650122845     -0.00077018817663       c
   -6.56216272067018     -1.17602355721245     -0.00138253462856       c
   -6.51839689953620     -3.76449763291414     -0.00178757227991       c
   -4.30005392275206     -5.09920767727617     -0.00138040761781       c
   -2.26443080149959     -6.27564194015724     -0.00041704768296       c
   -0.00007565745207     -7.53002409968965      0.00063573839717       c
    2.26415079715535     -6.27551220144636      0.00058519721961       c
    4.29966306692334     -5.09900102497574      0.00092058710313       c
    8.29615622193172     -4.78959585391074      0.00260168557187       h
    0.00011539328265      9.58475947017027      0.00158820909877       h
   -8.29436688589136      4.78851322128155      0.00280358726758       h
   -8.29660763276796     -4.78969934600959     -0.00177746570149       h
   -0.00000036102972     -9.58264186605465      0.00121836095848       h
    8.29476172041939      4.78868151226346     -0.00119190518338       h
$end
