# Supplementary material for: A Molecular “Thermometer” for Measuring Effective Non‐Local Exchange
Source: J Comput Chem. 2026 Jun 23;47(17):e70436. doi: 10.1002/jcc.70436 (PMC13288322; doi:10.1002/jcc.70436)
Supplement: Supplementary file 2 — Data S2: jcc70436‐sup‐0002‐Supinfo.zip [file JCC-47-0-s001.zip › SI/DC-DFT/carbobenzene/struc.xyz]

24
Coordinates from ORCA-job mp2 E -687.642767776584
  C           3.44835402644828      1.99154357445120     -0.00093258762643
  C           3.47216974658515      0.62194496396523     -0.00051289515142
  C           3.47241391823545     -0.62221966466192     -0.00026281185542
  C           3.44916169451451     -1.99201426467592      0.00047401158508
  C           2.27499541494111      2.69832077871971     -0.00086900395114
  C           1.19815023128725      3.32142265859916     -0.00028132192996
  C           0.00009537407726      3.98588526412358      0.00012527263173
  C          -1.19796044342530      3.32134419089683      0.00008131520006
  C          -2.27478021986648      2.69813527645779      0.00058949941211
  C          -3.44818269781741      1.99138778568551      0.00071736669395
  C          -3.47211888154771      0.62181312197351     -0.00040756603118
  C          -3.47254696601589     -0.62232486596191     -0.00073160581872
  C          -3.44938709085533     -1.99208635783645     -0.00094594251337
  C          -2.27549054157444     -2.69838449647617     -0.00073048025310
  C          -1.19828517582040     -3.32092669851830     -0.00022069212968
  C          -0.00004003619947     -3.98471715110614      0.00033641827188
  C           1.19813700390247     -3.32085804374913      0.00030967303250
  C           2.27528370957713     -2.69827514078820      0.00048715371563
  H           4.39013681073740     -2.53454497532506      0.00137675271457
  H           0.00006106349547      5.07203628360082      0.00084044406122
  H          -4.38918993488219      2.53397207080991      0.00148359449078
  H          -4.39037568706469     -2.53459974098528     -0.00094059434239
  H          -0.00000019104870     -5.07091569576112      0.00064472885388
  H           4.38939887231650      2.53406112656234     -0.00063072906060
