# Supplementary material for: A Molecular “Thermometer” for Measuring Effective Non‐Local Exchange
Source: J Comput Chem. 2026 Jun 23;47(17):e70436. doi: 10.1002/jcc.70436 (PMC13288322; doi:10.1002/jcc.70436)
Supplement: Supplementary file 2 — Data S2: jcc70436‐sup‐0002‐Supinfo.zip [file JCC-47-0-s001.zip › SI/geometries/hexaethynylbenzene/wb97x-3c.xyz]

24
Coordinates from ORCA-job wb97x-3c E -105.624701737250
  C          -1.20927156106804      0.69816897505195     -0.00003616476131
  C          -1.20927468784056     -0.69817290939007     -0.00003825699813
  C           0.00000580483063      1.39633487646735     -0.00002749443530
  C          -0.00000063135036     -1.39634223965092     -0.00003552842818
  C           1.20927916664149      0.69816216322991     -0.00001987980470
  C           1.20928126455653     -0.69817923344185     -0.00003567823300
  C          -2.44250973235170      1.41016988787219     -0.00002589228784
  C          -2.44251475052830     -1.41017135940448      0.00001349831604
  C           0.00000309186433      2.82034047068600     -0.00001162669919
  C          -0.00001347772071     -2.82034672126268     -0.00002383710617
  C           2.44251582888447      1.41016269508726      0.00001515624311
  C           2.44252622718189     -1.41017172308209     -0.00001820517382
  C          -3.47871437693270      2.00833873284487     -0.00001762148119
  C          -3.47872414749388     -2.00833345712964      0.00005810536751
  C          -0.00000174578223      4.01680305636134      0.00000106047542
  C          -0.00001876959507     -4.01680967118674     -0.00001333174039
  C           3.47871217793691      2.00834459107925      0.00004436334947
  C           3.47873673115521     -2.00833222163321     -0.00000441701580
  H          -4.40024507472597      2.54029359838377     -0.00000983827740
  H          -4.40025805630589     -2.54028390115702      0.00009681085959
  H          -0.00000694310743      5.08084897287133      0.00001138662348
  H          -0.00001859098025     -5.08085617828629      0.00000011186636
  H           4.40023831311896      2.54030942624667      0.00007045472703
  H           4.40027393961265     -2.54027783055691      0.00000682461441
