# Supplementary material for: A Molecular “Thermometer” for Measuring Effective Non‐Local Exchange
Source: J Comput Chem. 2026 Jun 23;47(17):e70436. doi: 10.1002/jcc.70436 (PMC13288322; doi:10.1002/jcc.70436)
Supplement: Supplementary file 2 — Data S2: jcc70436‐sup‐0002‐Supinfo.zip [file JCC-47-0-s001.zip › SI/geometries/hexaethynylbenzene/r2scan-3c.xyz]

24
Coordinates from ORCA-job r2scan-3c E -688.929599545216
  C          -1.22499718866795      0.70724881851892     -0.00000039247541
  C          -1.22499713271091     -0.70724875115863      0.00000002983091
  C          -0.00000005373197      1.41449342762182     -0.00000029767255
  C          -0.00000000696665     -1.41449339005679     -0.00000005170256
  C           1.22499707836769      0.70724878252526     -0.00000022118879
  C           1.22499713336943     -0.70724878955279     -0.00000011314540
  C          -2.44793802356932      1.41333579946239     -0.00000000340283
  C          -2.44793790103582     -1.41333589302264     -0.00000010297681
  C           0.00000016571130      2.82663519058576     -0.00000005006416
  C          -0.00000010921301     -2.82663509216918     -0.00000003411371
  C           2.44793787240511      1.41333589606477     -0.00000030185298
  C           2.44793791705925     -1.41333578270842      0.00000020782361
  C          -3.49268174244676      2.01656433132348      0.00000032705507
  C          -3.49268146910643     -2.01656464781067     -0.00000021415411
  C           0.00000043499607      4.03301240355440      0.00000016050461
  C          -0.00000017705009     -4.03301229658424     -0.00000001693950
  C           3.49268146737640      2.01656468487737     -0.00000036551942
  C           3.49268153145820     -2.01656450602537      0.00000047652854
  H          -4.41337287225830      2.54816705666961      0.00000061657687
  H          -4.41337247575589     -2.54816760876940     -0.00000030485034
  H           0.00000070369204      5.09615680722512      0.00000035534729
  H          -0.00000020528699     -5.09615667661067     -0.00000000248560
  H           4.41337249111568      2.54816764126294     -0.00000043269293
  H           4.41337256224892     -2.54816740522303      0.00000073157019
