# Supplementary material for: A Molecular “Thermometer” for Measuring Effective Non‐Local Exchange
Source: J Comput Chem. 2026 Jun 23;47(17):e70436. doi: 10.1002/jcc.70436 (PMC13288322; doi:10.1002/jcc.70436)
Supplement: Supplementary file 2 — Data S2: jcc70436‐sup‐0002‐Supinfo.zip [file JCC-47-0-s001.zip › SI/geometries/carbobenzene/wb97x-3c.xyz]

24
Coordinates from ORCA-job wb97x-3c E -105.565767890562
  C           3.44228489195667      1.95085901599884      0.00040519549722
  C           3.47037022196556      0.62483130917138     -0.00039661537203
  C           3.47033832722154     -0.62474943460326     -0.00051656017142
  C           3.44219337440948     -1.95078651028465      0.00003748349190
  C           2.24059639215228      2.67236216005564      0.00041149968590
  C           1.19417151052351      3.27637696133687      0.00026651789009
  C          -0.03158882480588      3.95620438496769     -0.00009950661455
  C          -1.19400691106172      3.31748956482399      0.00048208265780
  C          -2.27623424766468      2.69280181992580      0.00018800925687
  C          -3.41060319385625      2.00552945010541     -0.00100476943759
  C          -3.43470812021482      0.60410098313135      0.00017957407216
  C          -3.43475865015933     -0.60413361263889      0.00046636700721
  C          -3.41065544604862     -2.00558079772554     -0.00013235903203
  C          -2.27627351078479     -2.69285728101762      0.00001158694837
  C          -1.19405937457055     -3.31756454500965      0.00043073335744
  C          -0.03162751830309     -3.95622952391549      0.00091863767644
  C           1.19409249339823     -3.27634676567130     -0.00031430533642
  C           2.24047826975843     -2.67226646767762     -0.00054152596171
  H           4.37357402955656     -2.50409709474441     -0.00021834442761
  H          -0.01820528319749      5.03945334145507     -0.00000727224421
  H          -4.35540240204574      2.53558094150157     -0.00226780293096
  H          -4.35546257117389     -2.53563800369754     -0.00065377209965
  H          -0.01819326299129     -5.03947104053560      0.00159554565001
  H           4.37367980593585      2.50413114504796      0.00075960043677
