# Supplementary material for: A Molecular “Thermometer” for Measuring Effective Non‐Local Exchange
Source: J Comput Chem. 2026 Jun 23;47(17):e70436. doi: 10.1002/jcc.70436 (PMC13288322; doi:10.1002/jcc.70436)
Supplement: Supplementary file 2 — Data S2: jcc70436‐sup‐0002‐Supinfo.zip [file JCC-47-0-s001.zip › SI/geometries/carbobenzene/r2scan-3c.xyz]

24
Coordinates from ORCA-job r2scan-3c E -688.939545821946
  C           3.43131309893515      1.98109440906716     -0.00000033764111
  C           3.46004762862702      0.61680007334297      0.00000029937258
  C           3.46004765400503     -0.61680015720747      0.00000087414544
  C           3.43131317154684     -1.98109448544874      0.00000148173576
  C           2.26416507020312      2.68809697262895     -0.00000067932760
  C           1.19583904417691      3.30491785821500     -0.00000097803255
  C          -0.00000002611670      3.96218829381061     -0.00000128056515
  C          -1.19583911536235      3.30491791161133     -0.00000031628472
  C          -2.26416516289147      2.68809704634517      0.00000057422685
  C          -3.43131318135000      1.98109449635885      0.00000153051028
  C          -3.46004771813389      0.61680016450513      0.00000086617830
  C          -3.46004766082054     -0.61680006467013      0.00000023594395
  C          -3.43131308466430     -1.98109441288336     -0.00000045997628
  C          -2.26416506200781     -2.68809696755914     -0.00000072148257
  C          -1.19583902444734     -3.30491785108562     -0.00000094409448
  C           0.00000003324013     -3.96218830069562     -0.00000116445147
  C           1.19583913061626     -3.30491792408006     -0.00000025458976
  C           2.26416516812316     -2.68809706024870      0.00000058225619
  H           4.37531007364227     -2.52612354912136      0.00000196678927
  H           0.00000000076475      5.05221455254476     -0.00000136065744
  H          -4.37531005175175      2.52612358502423      0.00000216384647
  H          -4.37530995670885     -2.52612352675129     -0.00000041412106
  H          -0.00000000690387     -5.05221456257207     -0.00000129903081
  H           4.37530997727821      2.52612349886941     -0.00000036475009
