# Supplementary material for: A Molecular “Thermometer” for Measuring Effective Non‐Local Exchange
Source: J Comput Chem. 2026 Jun 23;47(17):e70436. doi: 10.1002/jcc.70436 (PMC13288322; doi:10.1002/jcc.70436)
Supplement: Supplementary file 2 — Data S2: jcc70436‐sup‐0002‐Supinfo.zip [file JCC-47-0-s001.zip › SI/DC-DFT/carbobenzene/wB97M-V/orca.out]

                                 *****************
                                 * O   R   C   A *
                                 *****************

                                            #,                                       
                                            ###                                      
                                            ####                                     
                                            #####                                    
                                            ######                                   
                                           ########,                                 
                                     ,,################,,,,,                         
                               ,,#################################,,                 
                          ,,##########################################,,             
                       ,#########################################, ''#####,          
                    ,#############################################,,   '####,        
                  ,##################################################,,,,####,       
                ,###########''''           ''''###############################       
              ,#####''   ,,,,##########,,,,          '''####'''          '####       
            ,##' ,,,,###########################,,,                        '##       
           ' ,,###''''                  '''############,,,                           
         ,,##''                                '''############,,,,        ,,,,,,###''
      ,#''                                            '''#######################'''  
     '                                                          ''''####''''         
             ,#######,   #######,   ,#######,      ##                                
            ,#'     '#,  ##    ##  ,#'     '#,    #''#        ,####,   ,####,        
            ##       ##  ##   ,#'  ##            #'  '#       #'       #'  '#        
            ##       ##  #######   ##           ,######,      #####,   #    #        
            '#,     ,#'  ##    ##  '#,     ,#' ,#      #,     #,   #   #,  ,#        
             '#######'   ##     ##  '#######'  #'      '#     '####' # '####'        


                #########################################################
                #                        -***-                          #
                #          Department of theory and spectroscopy        #
                #                                                       #
                #                      Frank Neese                      #
                #                                                       #
                #     Directorship, Architecture, Infrastructure        #
                #                    SHARK, DRIVERS                     #
                #        Core code/Algorithms in most modules           #
                #                                                       #
                #        Max Planck Institute fuer Kohlenforschung      #
                #                Kaiser Wilhelm Platz 1                 #
                #                 D-45470 Muelheim/Ruhr                 #
                #                      Germany                          #
                #                                                       #
                #                  All rights reserved                  #
                #                        -***-                          #
                #########################################################


                         Program Version 6.0.1  -  RELEASE   -


 With contributions from (in alphabetic order):
[Max-Planck-Institut fuer Kohlenforschung]                               
  Daniel Aravena         : Magnetic Suceptibility                        
  Michael Atanasov       : Ab Initio Ligand Field Theory (pilot matlab implementation)
  Alexander A. Auer      : GIAO ZORA, VPT2 properties, NMR spectrum      
  Ute Becker             : All parallelization in ORCA, NUMFREQ, NUMCALC 
  Giovanni Bistoni       : ED, misc. LED, open-shell LED, HFLD           
  Martin Brehm           : Molecular dynamics                            
  Dmytro Bykov           : pre 5.0 version of the SCF Hessian            
  Marcos Casanova-Páez   : Triplet and SCS-CIS(D). UHF-(DLPNO)-IP/EA/STEOM-CCSD. UHF-CVS-IP/STEOM-CCSD   
  Vijay G. Chilkuri      : MRCI spin determinant printing, contributions to CSF-ICE 
  Pauline Colinet        : FMM embedding                                 
  Dipayan Datta          : RHF DLPNO-CCSD density                        
  Achintya Kumar Dutta   : EOM-CC, STEOM-CC                              
  Nicolas Foglia         : Exact transition moments, OPA infrastructure, MCD improvements    
  Dmitry Ganyushin       : Spin-Orbit,Spin-Spin,Magnetic field MRCI      
  Miquel Garcia-Rates    : C-PCM and meta-GGA Hessian, CCSD/C-PCM, Gaussian charge scheme 
  Tiago L. C. Gouveia    : GS-ROHF, GS-ROCIS                             
  Yang Guo               : DLPNO-NEVPT2, F12-NEVPT2, CIM, IAO-localization        
  Andreas Hansen         : Spin unrestricted coupled pair/coupled cluster methods 
  Ingolf Harden          : AUTO-CI MPn and infrastructure                
  Benjamin Helmich-Paris : MC-RPA, TRAH-(SCF,CASSCF), AVAS, COSX integrals, SCF dyn. polar. 
  Lee Huntington         : MR-EOM, pCC                                   
  Robert Izsak           : Overlap fitted RIJCOSX, COSX-SCS-MP3, EOM     
  Riya Kayal             : Wick's Theorem for AUTO-CI, AUTO-CI UHF-CCSDT 
  Emily Kempfer          : AUTO-CI, RHF CISDT and CCSDT                  
  Christian Kollmar      : KDIIS, OOCD, Brueckner-CCSD(T), CCSD density, CASPT2, CASPT2-K, improved NEVPT2 
  Axel Koslowski         : Symmetry handling                             
  Simone Kossmann        : meta-GGA functionals, TD-DFT gradient, OOMP2, (MP2 Hessian; deprecated post 5.0) 
  Lucas Lang             : DCDCAS                                        
  Marvin Lechner         : AUTO-CI (C++ implementation), FIC-MRCC        
  Spencer Leger          : CASSCF response                               
  Dagmar Lenk            : GEPOL surface, SMD, ORCA-2-JSON               
  Dimitrios Liakos       : Extrapolation schemes; Compound Job, initial MDCI parallelization 
  Dimitrios Manganas     : Further ROCIS development; embedding schemes. LFT, Crystal Embedding 
  Dimitrios Pantazis     : SARC Basis sets                               
  Anastasios Papadopoulos: AUTO-CI, single reference methods and gradients 
  Taras Petrenko         : pre 6.0 DFT Hessian and TD-DFT gradient, (ASA, deprecated), ECA, 1-Electron XAS/XES, NRVS 
  Peter Pinski           : DLPNO-MP2, DLPNO-MP2 Gradient                 
  Christoph Reimann      : Effective Core Potentials                     
  Marius Retegan         : Local ZFS, SOC                                
  Christoph Riplinger    : Optimizer, TS searches, QM/MM, DLPNO-CCSD(T), (RO)-DLPNO pert. Triples 
  Michael Roemelt        : Original ROCIS implementation                 
  Masaaki Saitow         : Open-shell DLPNO-CCSD energy and density      
  Barbara Sandhoefer     : DKH picture change effects                    
  Kantharuban Sivalingam : CASSCF convergence/infrastructure, NEVPT2 and variants, FIC-MRCI 
  Bernardo de Souza      : ESD, SOC TD-DFT                               
  Georgi L. Stoychev     : AutoAux, RI-MP2 NMR, DLPNO-MP2 response, X2C  
  Van Anh Tran           : RI-MP2 g-tensors                              
  Willem Van den Heuvel  : Paramagnetic NMR                              
  Zikuan Wang            : NOTCH, Electric field optimization            
  Frank Wennmohs         : Technical directorship and infrastructure     
  Hang Xu                : AUTO-CI-Response properties                   
                                                                         
[FACCTs GmbH]                                                            
  Markus Bursch, Miquel Garcia-Rates, Christoph Riplinger, Bernardo de Souza, Georgi L. Stoychev 
                                                                 
  APM, Basis sets (HGBS, AHGBS, def-TZVP (Ac-Lr), def2-XVPD (La-Lu)), CI-OPT, improved COSX, DLPNO-Multilevel,           
  DOCKER, DRACO, updates on ESD, GOAT, IRC, LR-CPCM, MBIS, meta-GGA TD-DFT gradient, ML-optimized integration grids, 
  MM, NACMEs, nearIR, NEB, NEB-TS, NL-DFT gradient (VV10), 2- and 3-layer-ONIOM, interface openCOSMO-RS, QMMM,   
  Crystal-QMMM, SF, symmetry and pop. for TD-DFT, r2SCAN hybrids, SOLVATOR                                   
                                                                         
[Other institutions]                                                     
  V. Asgeirsson          : NEB                                           
  Christoph Bannwarth    : sTDA-DFT, sTD-DFT, PBEh-3c, B97-3c, D3        
  Sebastian Ehlert       : rSCAN, r2SCAN, r2SCAN-3c, D4, dhf basis sets  
  Marvin Friede          : D4 for Fr, Ra, Ac-Lr                          
  Lars Goerigk           : TD-DFT with DH, B97 family of functionals     
  Stefan Grimme          : VdW corrections, initial TS optimization, DFT functionals, gCP, sTDA/sTD-DF 
  Waldemar Hujo          : DFT-NL                                        
  H. Jonsson             : NEB                                           
  Holger Kruse           : gCP                                           
  Marcel Mueller         : wB97X-3c, vDZP basis set                      
  Hagen Neugebauer       : wr2SCAN                                       
  Tobias Risthaus        : range-separated hybrid DFT                    
  Lukas Wittmann         : regularized MP2, r2SCAN double-hybrids, wr2SCAN        
                                                                         
We gratefully acknowledge several colleagues who have allowed us to      
interface, adapt or use parts of their codes:                            
  Ed Valeev, F. Pavosevic, A. Kumar             : LibInt (2-el integral package), F12 methods 
  Garnet Chan, S. Sharma, J. Yang, R. Olivares  : DMRG                   
  Ulf Ekstrom                                   : XCFun DFT Library      
  Mihaly Kallay                                 : mrcc  (arbitrary order and MRCC methods)
  Frank Weinhold                                : gennbo (NPA and NBO analysis)           
  Simon Mueller                                 : openCOSMO-RS                            
  Christopher J. Cramer and Donald G. Truhlar   : smd solvation model                     
  S Lehtola, MJT Oliveira, MAL Marques          : LibXC Library                           
  Liviu Ungur et al                             : ANISO software                          


 Your calculation uses the libint2 library for the computation of 2-el integrals
 For citations please refer to: http://libint.valeyev.net

 Your ORCA version has been built with support for libXC version: 6.2.2
 For citations please refer to: https://libxc.gitlab.io

 This ORCA versions uses:
   CBLAS   interface :  Fast vector & matrix operations
   LAPACKE interface :  Fast linear algebra routines
   SCALAPACK package :  Parallel linear algebra routines
   Shared memory     :  Shared parallel matrices
   BLAS/LAPACK       :  OpenBLAS 0.3.27  USE64BITINT DYNAMIC_ARCH NO_AFFINITY Haswell SINGLE_THREADED
        Core in use  :  Haswell
   Copyright (c) 2011-2014, The OpenBLAS Project


NOTE: MaxCore=15500 MB was set to SCF,MP2,MDCI,CIPSI,MRCI and CIS
      => If you want to overwrite this, your respective input block should be placed after the MaxCore statement


***************************************
The coordinates will be read from file: struc.xyz
***************************************


Your calculation utilizes the DFT-NL dispersion correction.
Cite in your paper:
Vydrov, O. A.; Van Voorhis, T. J. Chem. Phys. 2010, 133, 244103
Hujo, W.; Grimme, S. J. Chem. Theory Comput. 2011, 7, 3866 
   

Warning: RI is on but no J-basis has been assigned. Assigning Def2/J (nothing to worry about!)
================================================================================

----- Orbital basis set information -----
Your calculation utilizes the basis: def2-TZVPP
   F. Weigend and R. Ahlrichs, Phys. Chem. Chem. Phys. 7, 3297 (2005).

----- AuxJ basis set information -----
Your calculation utilizes the auxiliary basis: def2/J
   F. Weigend, Phys. Chem. Chem. Phys. 8, 1057 (2006).

----- AuxC basis set information -----
Your calculation utilizes the auxiliary basis: def2-TZVPP/C
  H-La, Hf-Rn : A. Hellweg, C. Hattig, S. Hofener and W. Klopper, Theor. Chem. Acc. 117, 587 (2007).
        Ce-Lu : J. Chmela and M. E. Harding, Mol. Phys. (2018).

================================================================================
                                        WARNINGS
                       Please study these warnings very carefully!
================================================================================


WARNING: B97M-V or wB97M-V functional requested.
  ===> : libXC variant has now been activated.
         Any manually given DFX/HFX/RangeSep scaling parameters are IGNORED!


================================================================================
                                       INPUT FILE
================================================================================
NAME = wB97M-V.inp
|  1> ! wB97M-V  def2-TZVPP
|  2> ! def2-TZVPP/C
|  3> ! DEFGRID3 TightSCF
|  4> ! MiniPrint
|  5> ! NoTRAH
|  6> %scf
|  7> 	MaxIter 250
|  8> end
|  9> %maxcore 15500
| 10> %pal
| 11>    nprocs 4
| 12> end
| 13> 
| 14> * xyzfile 0 1 struc.xyz
| 15> 
| 16>                          ****END OF INPUT****
================================================================================

                       ****************************
                       * Single Point Calculation *
                       ****************************

---------------------------------
CARTESIAN COORDINATES (ANGSTROEM)
---------------------------------
  C      3.448354    1.991544   -0.000933
  C      3.472170    0.621945   -0.000513
  C      3.472414   -0.622220   -0.000263
  C      3.449162   -1.992014    0.000474
  C      2.274995    2.698321   -0.000869
  C      1.198150    3.321423   -0.000281
  C      0.000095    3.985885    0.000125
  C     -1.197960    3.321344    0.000081
  C     -2.274780    2.698135    0.000589
  C     -3.448183    1.991388    0.000717
  C     -3.472119    0.621813   -0.000408
  C     -3.472547   -0.622325   -0.000732
  C     -3.449387   -1.992086   -0.000946
  C     -2.275491   -2.698384   -0.000730
  C     -1.198285   -3.320927   -0.000221
  C     -0.000040   -3.984717    0.000336
  C      1.198137   -3.320858    0.000310
  C      2.275284   -2.698275    0.000487
  H      4.390137   -2.534545    0.001377
  H      0.000061    5.072036    0.000840
  H     -4.389190    2.533972    0.001484
  H     -4.390376   -2.534600   -0.000941
  H     -0.000000   -5.070916    0.000645
  H      4.389399    2.534061   -0.000631

----------------------------
CARTESIAN COORDINATES (A.U.)
----------------------------
  NO LB      ZA    FRAG     MASS         X           Y           Z
   0 C     6.0000    0    12.011    6.516445    3.763472   -0.001762
   1 C     6.0000    0    12.011    6.561450    1.175306   -0.000969
   2 C     6.0000    0    12.011    6.561911   -1.175825   -0.000497
   3 C     6.0000    0    12.011    6.517971   -3.764361    0.000896
   4 C     6.0000    0    12.011    4.299118    5.099087   -0.001642
   5 C     6.0000    0    12.011    2.264176    6.276579   -0.000532
   6 C     6.0000    0    12.011    0.000180    7.532232    0.000237
   7 C     6.0000    0    12.011   -2.263817    6.276431    0.000154
   8 C     6.0000    0    12.011   -4.298712    5.098737    0.001114
   9 C     6.0000    0    12.011   -6.516121    3.763178    0.001356
  10 C     6.0000    0    12.011   -6.561354    1.175057   -0.000770
  11 C     6.0000    0    12.011   -6.562163   -1.176024   -0.001383
  12 C     6.0000    0    12.011   -6.518397   -3.764498   -0.001788
  13 C     6.0000    0    12.011   -4.300054   -5.099208   -0.001380
  14 C     6.0000    0    12.011   -2.264431   -6.275642   -0.000417
  15 C     6.0000    0    12.011   -0.000076   -7.530024    0.000636
  16 C     6.0000    0    12.011    2.264151   -6.275512    0.000585
  17 C     6.0000    0    12.011    4.299663   -5.099001    0.000921
  18 H     1.0000    0     1.008    8.296156   -4.789596    0.002602
  19 H     1.0000    0     1.008    0.000115    9.584760    0.001588
  20 H     1.0000    0     1.008   -8.294367    4.788513    0.002804
  21 H     1.0000    0     1.008   -8.296608   -4.789699   -0.001777
  22 H     1.0000    0     1.008   -0.000000   -9.582642    0.001218
  23 H     1.0000    0     1.008    8.294762    4.788682   -0.001192


           ************************************************************
           *        Program running with 4 parallel MPI-processes     *
           *              working on a common directory               *
           ************************************************************
------------------------------------------------------------------------------
                   ___                                                        
                  /   \      - P O W E R E D   B Y -                         
                 /     \                                                     
                 |  |  |   _    _      __       _____    __    __             
                 |  |  |  | |  | |    /  \     |  _  \  |  |  /  |          
                  \  \/   | |  | |   /    \    | | | |  |  | /  /          
                 / \  \   | |__| |  /  /\  \   | |_| |  |  |/  /          
                |  |  |   |  __  | /  /__\  \  |    /   |      \           
                |  |  |   | |  | | |   __   |  |    \   |  |\   \          
                \     /   | |  | | |  |  |  |  | |\  \  |  | \   \       
                 \___/    |_|  |_| |__|  |__|  |_| \__\ |__|  \__/        
                                                                              
                      - O R C A' S   B I G   F R I E N D -                    
                                      &                                       
                       - I N T E G R A L  F E E D E R -                       
                                                                              
 v1 FN, 2020, v2 2021, v3 2022-2024                                           
------------------------------------------------------------------------------


----------------------
SHARK INTEGRAL PACKAGE
----------------------

Number of atoms                             ...     24
Number of basis functions                   ...    642
Number of shells                            ...    234
Maximum angular momentum                    ...      3
Integral batch strategy                     ... SHARK/LIBINT Hybrid
RI-J (if used) integral strategy            ... SPLIT-RIJ (Revised 2003 algorithm where possible)
Printlevel                                  ...      1
Contraction scheme used                     ... SEGMENTED contraction
Prescreening option                         ... SCHWARTZ
   Thresh                                   ... 2.500e-11
   Tcut                                     ... 2.500e-12
   Tpresel                                  ... 2.500e-12 
Coulomb Range Separation                    ... NOT USED
Exchange Range Separation                   ... Long Range
   Mu parameter                             ... 3.000e-01
   Scaling (regular/separated)              ... 1.500e-01 8.500e-01
Multipole approximations                    ... NOT USED
Finite Nucleus Model                        ... NOT USED
CABS basis                                  ... NOT available
Auxiliary Coulomb fitting basis             ... AVAILABLE
   # of basis functions in Aux-J            ...    948
   # of shells in Aux-J                     ...    300
   Maximum angular momentum in Aux-J        ...      4
Auxiliary J/K fitting basis                 ... NOT available
Auxiliary Correlation fitting basis         ... AVAILABLE
   # of basis functions in Aux-C            ...   1548
   # of shells in Aux-C                     ...    456
   Maximum angular momentum in Aux-C        ...      4
Auxiliary 'external' fitting basis          ... NOT available

Checking pre-screening integrals            ... done (  0.0 sec) Dimension = 234
Check shell pair data                       ... done (  0.0 sec)
Shell pair information
Shell pair cut-off parameter TPreSel        ...   2.5e-12
Total number of shell pairs                 ...     27495
Shell pairs after pre-screening             ...     18296
Total number of primitive shell pairs       ...     83850
Primitive shell pairs kept                  ...     37516
          la=0 lb=0:   3813 shell pairs
          la=1 lb=0:   5104 shell pairs
          la=1 lb=1:   1735 shell pairs
          la=2 lb=0:   2772 shell pairs
          la=2 lb=1:   1944 shell pairs
          la=2 lb=2:    536 shell pairs
          la=3 lb=0:   1116 shell pairs
          la=3 lb=1:    784 shell pairs
          la=3 lb=2:    402 shell pairs
          la=3 lb=3:     90 shell pairs

Calculating one electron integrals          ... done (  0.0 sec)
Calculating RI/J V-Matrix + Cholesky decomp.... done (  0.0 sec)
Calculating RI/C V-Matrix + Cholesky decomp.... done (  0.1 sec)
Calculating Nuclear repulsion               ... done (  0.0 sec) ENN=    879.964598036635 Eh

Diagonalization of the overlap matrix:
Smallest eigenvalue                        ... 7.268e-06
Time for diagonalization                   ...    0.048 sec
Threshold for overlap eigenvalues          ... 1.000e-07
Number of eigenvalues below threshold      ... 0
Time for construction of square roots      ...    0.026 sec
Total time needed                          ...    0.076 sec

-------------------
DFT GRID GENERATION
-------------------

General Integration Accuracy     IntAcc      ... 4.959
Radial Grid Type                 RadialGrid  ... OptM3 with GC (2021)
Angular Grid (max. ang.)         AngularGrid ... 6 (Lebedev-590)
Angular grid pruning method      GridPruning ... 4 (adaptive)
Weight generation scheme         WeightScheme... mBecke (2022)
Basis function cutoff            BFCut       ... 1.0000e-11
Integration weight cutoff        WCut        ... 1.0000e-14
Partially contracted basis set               ... off
Rotationally invariant grid construction     ... off
Angular grids for H and He will be reduced by one unit

Total number of grid points                  ...   310768
Total number of batches                      ...     4870
Average number of points per batch           ...       63
Average number of grid points per atom       ...    12949

--------------------
COSX GRID GENERATION
--------------------

GRIDX 1
-------
General Integration Accuracy     IntAcc      ... 4.020
Radial Grid Type                 RadialGrid  ... OptM3 with GC (2021)
Angular Grid (max. ang.)         AngularGrid ... 2 (Lebedev-110)
Angular grid pruning method      GridPruning ... 4 (adaptive)
Weight generation scheme         WeightScheme... mBecke (2022)
Basis function cutoff            BFCut       ... 1.0000e-11
Integration weight cutoff        WCut        ... 1.0000e-14
Partially contracted basis set               ... on
Rotationally invariant grid construction     ... off
Angular grids for H and He will be reduced by one unit

Total number of grid points                  ...    36944
Total number of batches                      ...      300
Average number of points per batch           ...      123
Average number of grid points per atom       ...     1539
UseSFitting                                  ... on

GRIDX 2
-------
General Integration Accuracy     IntAcc      ... 4.338
Radial Grid Type                 RadialGrid  ... OptM3 with GC (2021)
Angular Grid (max. ang.)         AngularGrid ... 3 (Lebedev-194)
Angular grid pruning method      GridPruning ... 4 (adaptive)
Weight generation scheme         WeightScheme... mBecke (2022)
Basis function cutoff            BFCut       ... 1.0000e-11
Integration weight cutoff        WCut        ... 1.0000e-14
Partially contracted basis set               ... on
Rotationally invariant grid construction     ... off
Angular grids for H and He will be reduced by one unit

Total number of grid points                  ...    81780
Total number of batches                      ...      646
Average number of points per batch           ...      126
Average number of grid points per atom       ...     3408
UseSFitting                                  ... on

GRIDX 3
-------
General Integration Accuracy     IntAcc      ... 4.871
Radial Grid Type                 RadialGrid  ... OptM3 with GC (2021)
Angular Grid (max. ang.)         AngularGrid ... 4 (Lebedev-302)
Angular grid pruning method      GridPruning ... 4 (adaptive)
Weight generation scheme         WeightScheme... mBecke (2022)
Basis function cutoff            BFCut       ... 1.0000e-11
Integration weight cutoff        WCut        ... 1.0000e-14
Partially contracted basis set               ... on
Rotationally invariant grid construction     ... off
Angular grids for H and He will be reduced by one unit

Total number of grid points                  ...   148746
Total number of batches                      ...     1178
Average number of points per batch           ...      126
Average number of grid points per atom       ...     6198
UseSFitting                                  ... on
Initializing property integral containers    ... done (  0.0 sec)

SHARK setup successfully completed in   5.4 seconds

Maximum memory used throughout the entire STARTUP-calculation: 89.9 MB


           ************************************************************
           *        Program running with 4 parallel MPI-processes     *
           *              working on a common directory               *
           ************************************************************
Loading Hartree-Fock densities                     ... done
Calculating cut-offs                               ... done
Initializing the effective Hamiltonian             ... done
Setting up the integral package (SHARK)            ... done
Starting the Coulomb interaction                   ... done (   0.4 sec)
Making the grid                                    ... done (   0.2 sec)
Mapping shells                                     ... done
Starting the XC term evaluation                    ... done (   0.2 sec)
  promolecular density results
     # of electrons  =    113.998646542
     EX              =    -93.553109484
     EC              =     -3.694480087
     EX+EC           =    -97.247589572
Transforming the Hamiltonian                       ... done (   0.0 sec)
Diagonalizing the Hamiltonian                      ... done (   0.1 sec)
Back transforming the eigenvectors                 ... done (   0.0 sec)
Now organizing SCF variables                       ... done
             **** ENERGY FILE WAS UPDATED (wB97M-V.en.tmp) ****
Finished Guess after   1.3 sec
Maximum memory used throughout the entire GUESS-calculation: 43.6 MB


           ************************************************************
           *        Program running with 4 parallel MPI-processes     *
           *              working on a common directory               *
           ************************************************************
----------------------------------------D-I-I-S--------------------------------------------
Iteration    Energy (Eh)           Delta-E    RMSDP     MaxDP     DIISErr   Damp  Time(sec)
-------------------------------------------------------------------------------------------
               ***  Starting incremental Fock matrix formation  ***
    1    -689.2049853927838967     0.00e+00  9.37e-04  2.64e-02  1.07e-01  0.700  32.8
    2    -689.3175586545947908    -1.13e-01  8.24e-04  3.04e-02  7.19e-02  0.700  14.3
                               ***Turning on AO-DIIS***
    3    -689.3855620631826469    -6.80e-02  6.34e-04  3.08e-02  4.40e-02  0.700  14.1
    4    -689.4277149636126296    -4.22e-02  1.44e-03  6.77e-02  3.01e-02  0.000  13.5
                              *** Initializing SOSCF ***
---------------------------------------S-O-S-C-F--------------------------------------
Iteration    Energy (Eh)           Delta-E    RMSDP     MaxDP     MaxGrad    Time(sec)
--------------------------------------------------------------------------------------
    5    -689.5179091297744662    -9.02e-02  1.18e-04  4.57e-03  2.12e-03    14.5
               *** Restarting incremental Fock matrix formation ***
    6    -689.5180562186022826    -1.47e-04  8.25e-05  2.57e-03  5.82e-04    32.6
    7    -689.5180899262730918    -3.37e-05  3.94e-05  1.48e-03  5.70e-04    24.3
    8    -689.5180963429062331    -6.42e-06  1.64e-05  4.93e-04  1.45e-04    22.8
    9    -689.5180972202805378    -8.77e-07  2.68e-06  6.82e-05  1.98e-05    21.1
   10    -689.5180972247889031    -4.51e-09  2.14e-06  8.38e-05  1.43e-05    17.1
                 **** Energy Check signals convergence ****

               *****************************************************
               *                     SUCCESS                       *
               *           SCF CONVERGED AFTER  10 CYCLES          *
               *****************************************************


------------------
NL GRID GENERATION
------------------

General Integration Accuracy     IntAcc      ... 4.159
Radial Grid Type                 RadialGrid  ... OptM3 with GC (2021)
Angular Grid (max. ang.)         AngularGrid ... 3 (Lebedev-194)
Angular grid pruning method      GridPruning ... 4 (adaptive)
Weight generation scheme         WeightScheme... mBecke (2022)
Basis function cutoff            BFCut       ... 1.0000e-10
Integration weight cutoff        WCut        ... 1.0000e-14
Partially contracted basis set               ... off
Rotationally invariant grid construction     ... off
Angular grids for H and He will be reduced by one unit

Total number of grid points                  ...    67722
Total number of batches                      ...     1070
Average number of points per batch           ...       63
Average number of grid points per atom       ...     2822
Final grid set up in    0.4 sec

-------------------------------------------------------------------------------
                    post-SCF DFT-NL dispersion correction                      
-------------------------------------------------------------------------------

SCF Energy:     -689.518097225 
NL    Energy:      0.442369603 
SC+NL Energy:   -689.075727622 
NL done in  :              7.5 sec
-------------------------------------------------------------------------------
Recomputing exchange energy using gridx3       ... done (   49.320 sec)
Old exchange energy                            :    -29.277572972 Eh
New exchange energy                            :    -29.277564854 Eh
Exchange energy change after final integration :      0.000008118 Eh
Total energy after final integration           :   -689.075719504 Eh
             **** ENERGY FILE WAS UPDATED (wB97M-V.en.tmp) ****

----------------
TOTAL SCF ENERGY
----------------

Total Energy       :       -689.07571950424813 Eh          -18750.70360 eV

Components:
Nuclear Repulsion  :        879.96459803663549 Eh           23945.05406 eV
Electronic Energy  :      -1569.48269526142440 Eh          -42707.79536 eV
One Electron Energy:      -2671.68405944285450 Eh          -72700.21927 eV
Two Electron Energy:       1102.20136418143011 Eh           29992.42390 eV

Virial components:
Potential Energy   :      -1375.81031211225263 Eh          -37437.70189 eV
Kinetic Energy     :        686.73459260800462 Eh           18686.99829 eV
Virial Ratio       :          2.00340907087169

DFT components:
N(Alpha)           :       56.999992419664 electrons
N(Beta)            :       56.999992419664 electrons
N(Total)           :      113.999984839327 electrons
NL Energy, E(C,NL) :        0.442369602531 Eh       
E(XC)              :      -70.047525846216 Eh       

---------------
SCF CONVERGENCE
---------------

  Last Energy change         ...    4.5084e-09  Tolerance :   1.0000e-08
  Last MAX-Density change    ...    8.3784e-05  Tolerance :   1.0000e-07
  Last RMS-Density change    ...    2.1418e-06  Tolerance :   5.0000e-09
  Last DIIS Error            ...    2.1189e-03  Tolerance :   5.0000e-07
  Last Orbital Gradient      ...    1.4278e-05  Tolerance :   1.0000e-05
  Last Orbital Rotation      ...    1.8253e-05  Tolerance :   1.0000e-05


----------------
ORBITAL ENERGIES
----------------

  NO   OCC          E(Eh)            E(eV) 
   0   2.0000     -10.404395      -283.1180 
   1   2.0000     -10.404394      -283.1180 
   2   2.0000     -10.404391      -283.1179 
   3   2.0000     -10.404358      -283.1170 
   4   2.0000     -10.404357      -283.1169 
   5   2.0000     -10.404354      -283.1169 
   6   2.0000     -10.381421      -282.4928 
   7   2.0000     -10.381419      -282.4928 
   8   2.0000     -10.381414      -282.4926 
   9   2.0000     -10.381408      -282.4925 
  10   2.0000     -10.381403      -282.4923 
  11   2.0000     -10.381401      -282.4923 
  12   2.0000     -10.379669      -282.4451 
  13   2.0000     -10.379664      -282.4450 
  14   2.0000     -10.379662      -282.4450 
  15   2.0000     -10.379662      -282.4450 
  16   2.0000     -10.379655      -282.4448 
  17   2.0000     -10.379655      -282.4448 
  18   2.0000      -0.974964       -26.5301 
  19   2.0000      -0.967481       -26.3265 
  20   2.0000      -0.967471       -26.3262 
  21   2.0000      -0.946149       -25.7460 
  22   2.0000      -0.946141       -25.7458 
  23   2.0000      -0.923093       -25.1186 
  24   2.0000      -0.892216       -24.2784 
  25   2.0000      -0.859240       -23.3811 
  26   2.0000      -0.859227       -23.3808 
  27   2.0000      -0.811503       -22.0821 
  28   2.0000      -0.811494       -22.0819 
  29   2.0000      -0.783180       -21.3114 
  30   2.0000      -0.695894       -18.9362 
  31   2.0000      -0.673515       -18.3273 
  32   2.0000      -0.673487       -18.3265 
  33   2.0000      -0.640252       -17.4221 
  34   2.0000      -0.640225       -17.4214 
  35   2.0000      -0.619044       -16.8450 
  36   2.0000      -0.610334       -16.6080 
  37   2.0000      -0.603833       -16.4311 
  38   2.0000      -0.603821       -16.4308 
  39   2.0000      -0.602771       -16.4022 
  40   2.0000      -0.596954       -16.2439 
  41   2.0000      -0.596942       -16.2436 
  42   2.0000      -0.509707       -13.8698 
  43   2.0000      -0.496717       -13.5164 
  44   2.0000      -0.496715       -13.5163 
  45   2.0000      -0.456920       -12.4334 
  46   2.0000      -0.456918       -12.4334 
  47   2.0000      -0.390122       -10.6158 
  48   2.0000      -0.389114       -10.5883 
  49   2.0000      -0.389065       -10.5870 
  50   2.0000      -0.387943       -10.5565 
  51   2.0000      -0.385079       -10.4785 
  52   2.0000      -0.382825       -10.4172 
  53   2.0000      -0.382779       -10.4160 
  54   2.0000      -0.376222       -10.2375 
  55   2.0000      -0.274981        -7.4826 
  56   2.0000      -0.274973        -7.4824 
  57   0.0000      -0.065300        -1.7769 
  58   0.0000      -0.065288        -1.7766 
  59   0.0000       0.032304         0.8790 
  60   0.0000       0.061036         1.6609 
  61   0.0000       0.080121         2.1802 
  62   0.0000       0.080141         2.1807 
  63   0.0000       0.107810         2.9337 
  64   0.0000       0.107825         2.9341 
  65   0.0000       0.119719         3.2577 
  66   0.0000       0.121385         3.3030 
  67   0.0000       0.136454         3.7131 
*Only the first 10 virtual orbitals were printed.
Total SCF time: 0 days 0 hours 4 min 24 sec 
Finished LeanSCF after 264.8 sec

Maximum memory used throughout the entire LEANSCF-calculation: 81.9 MB

-------------------------   --------------------
FINAL SINGLE POINT ENERGY      -689.075719504248
-------------------------   --------------------


           ************************************************************
           *        Program running with 4 parallel MPI-processes     *
           *              working on a common directory               *
           ************************************************************

------------------------------------------------------------------------------
                              ORCA PROPERTY CALCULATIONS
------------------------------------------------------------------------------

GBWName                                 ... wB97M-V.gbw
Number of atoms                         ...     24
Number of basis functions               ...    642
Max core memory                         ...  15500 MB

Electric properties:
Dipole moment                           ... YES
Quadrupole moment                       ...  NO
Static polarizability (Dipole/Dipole)   ...  NO
Static polarizability (Dipole/Quad.)    ...  NO
Static polarizability (Quad./Quad.)     ...  NO
Static polarizability (Velocity)        ...  NO

Atomic electric properties:
Dipole moment                           ...  NO
Quadrupole moment                       ...  NO
Static polarizability                   ...  NO

Choice of electric origin               ... Center of mass
Position of electric origin             ...    -0.000003    -0.000001    -0.000260

General magnetic properties:
Magnetizability                         ...  NO

EPR properties:
g-Tensor (aka g-matrix)                 ...  NO
Zero-Field splitting spin-orbit         ...  NO
Zero-field splitting spin-spin          ...  NO
Hyperfine couplings                     ...  NO (   0 nuclei)
Quadrupole couplings                    ...  NO (   0 nuclei)
Contact density                         ...  NO (   0 nuclei)

NMR properties:
Chemical shifts                         ...  NO (   0 nuclei)
Spin-rotation constants                 ...  NO (   0 nuclei)
Spin-spin couplings                     ...  NO (   0 nuclei,    0 pairs)

Choice of magnetic origin               ... GIAO
Position of magnetic origin             ...     0.000000     0.000000     0.000000

Properties with geometric perturbations:
SCF Hessian                             ...  NO
IR spectrum                             ...  NO
VCD spectrum                            ...  NO
X-ray spectroscopy properties:
SCF XES/XAS/RIXS spectra                ...  NO


-------------
DIPOLE MOMENT
-------------

Method             : SCF
Type of density    : Electron Density
Multiplicity       :   1
Irrep              :   0
Energy             :  -689.0757195042481271 Eh
Relativity type    : 
Basis              : AO
                                X                 Y                 Z
Electronic contribution:     -0.000025558      -0.000026662      -0.002414313
Nuclear contribution   :      0.000037642       0.000011036       0.003375812
                        -----------------------------------------
Total Dipole Moment    :      0.000012084      -0.000015626       0.000961499
                        -----------------------------------------
Magnitude (a.u.)       :      0.000961702
Magnitude (Debye)      :      0.002444452


--------------------
Rotational spectrum 
--------------------
 
Rotational constants in cm-1:             0.010904             0.010889             0.005448 
Rotational constants in MHz :           326.884022           326.432976           163.329179 

Dipole components along the rotational axes: 
x,y,z [a.u.] :    -0.000015     0.000013     0.000961 
x,y,z [Debye]:    -0.000039     0.000032     0.002444 

 

Dipole moment calculation done in   0.0 sec 

Maximum memory used throughout the entire PROP-calculation: 46.2 MB

--------------------------------
SUGGESTED CITATIONS FOR THIS RUN
--------------------------------

Below you find a list of papers that are relevant to this ORCA run
We neither can nor want to force you to cite these papers, but we appreciate if you do
You receive ORCA, which is the product of decades of hard work by many enthusiastic individuals, for free
The only thing we kindly ask in return is that you cite our papers,
We deeply appreciate it, if you show your appreciation for ORCA by not just citing the generic ORCA reference.

Please note that relegating all ORCA citations to the supporting information does *not* help us.
SI sections are not indexed - citations you put there will not count into any citation statistics
But we need these citations in order to attract the funding resources that allow us to do what we are doing

Therefore, if you are a happy ORCA user, please consider citing a few of the papers listed below in the main body of your paper

In addition to the list printed below, the program has created the file wB97M-V.bibtex that contains the list in bibtex format
You can import this file easily into all common literature databanks and citation aid programs


List of essential papers. We consider these as the minimum necessary citations

  1. Neese,F.
     Software update: the ORCA program system, version 5.0
     WIRES Comput. Molec. Sci., 2022 12(1)e1606
     doi.org/10.1002/wcms.1606

List of papers to cite with high priority. The work reported in these papers was absolutely
necessary for this run to complete.
Our perspective: the developers of density functionals and basis sets usually get cited in chemistry papers
Good! But without the algorithms to do something with them, the functionals or basis sets would not do anything.
Hence, in our opinion, the algorithm design and method developments papers are equally worthy of getting cited

  1. Neese,F.
     An improvement of the resolution of the identity approximation for the formation of the Coulomb matrix
     J. Comp. Chem., 2003 24(14)1740-1747
     doi.org/10.1002/jcc.10318
  2. Neese,F.; Wennmohs,F.; Hansen,A.; Becker,U.
     Efficient, approximate and parallel Hartree-Fock and hybrid DFT calculations. A 'chain-of-spheres' algorithm for the Hartree-Fock exchange
     Chem. Phys., 2009 356(1-3)98-109
     doi.org/10.1016/j.chemphys.2008.10.036
  3. Helmich-Paris,B.; de Souza,B.; Neese,F.; Izsák,R.
     An improved chain of spheres for exchange algorithm
     J. Chem. Phys., 2021 155 104109
     doi.org/doi: 10.1063/5.0058766.
  4. Neese,F.
     The SHARK Integral Generation and Digestion System
     J. Comp. Chem., 2022  1-16
     doi.org/10.1002/jcc.26942
  5. Lehtola,S.; Steigemann,C.; Oliveira,M.; Marques,M.
     Recent developments in Libxc - A comprehensive library of functionals for density functional theory
     Software X, 2018 7 
     doi.org/10.1016/j.softx.2017.11.002

List of suggested additional citations. These are papers that are important in the 'surrounding' of 
of this run, or papers that preceded the highly important papers. If you like your results we are grateful for a citation.

  1. Izsak,R.; Neese,F.
     An overlap fitted chain of spheres exchange method
     J. Chem. Phys., 2011 135 144105
     doi.org/10.1063/1.3646921
  2. Izsak,R.; Hansen,A.; Neese,F.
     The resolution of identity and chain of spheres approximations for the LPNO-CCSD singles Fock term
     Molec. Phys., 2012 110 2413-2417
     doi.org/10.1080/00268976.2012.687466
  3. Neese,F.
     The ORCA program system
     WIRES Comput. Molec. Sci., 2012 2(1)73-78
     doi.org/10.1002/wcms.81
  4. Izsak,R.; Neese,F.; Klopper,W.
     Robust fitting techniques in the chain of spheres approximation to the Fock exchange: The role of the complementary space
     J. Chem. Phys., 2013 139 
     doi.org/10.1063/1.4819264
  5. Neese,F.
     Software update: the ORCA program system, version 4.0
     WIRES Comput. Molec. Sci., 2018 8(1)1-6
     doi.org/10.1002/wcms.1327
  6. Neese,F.; Wennmohs,F.; Becker,U.; Riplinger,C.
     The ORCA quantum chemistry program package
     J. Chem. Phys., 2020 152 Art. No. L224108
     doi.org/10.1063/5.0004608

List of optional additional citations

  1. Neese,F.
     Approximate second-order SCF convergence for spin unrestricted wavefunctions
     Chem. Phys. Lett., 2000 325(1-3)93-98
     doi.org/10.1016/s0009-2614(00)00662-x

Timings for individual modules:

Sum of individual times          ...      273.499 sec (=   4.558 min)
Startup calculation              ...        6.108 sec (=   0.102 min)   2.2 %
SCF iterations                   ...      266.518 sec (=   4.442 min)  97.4 %
Property calculations            ...        0.873 sec (=   0.015 min)   0.3 %
                             ****ORCA TERMINATED NORMALLY****
TOTAL RUN TIME: 0 days 0 hours 4 minutes 33 seconds 911 msec
