# Supplementary material for: A Molecular “Thermometer” for Measuring Effective Non‐Local Exchange
Source: J Comput Chem. 2026 Jun 23;47(17):e70436. doi: 10.1002/jcc.70436 (PMC13288322; doi:10.1002/jcc.70436)
Supplement: Supplementary file 2 — Data S2: jcc70436‐sup‐0002‐Supinfo.zip [file JCC-47-0-s001.zip › SI/DC-DFT/carbobenzene/HF/orca.out]

                                 *****************
                                 * O   R   C   A *
                                 *****************

                                            #,                                       
                                            ###                                      
                                            ####                                     
                                            #####                                    
                                            ######                                   
                                           ########,                                 
                                     ,,################,,,,,                         
                               ,,#################################,,                 
                          ,,##########################################,,             
                       ,#########################################, ''#####,          
                    ,#############################################,,   '####,        
                  ,##################################################,,,,####,       
                ,###########''''           ''''###############################       
              ,#####''   ,,,,##########,,,,          '''####'''          '####       
            ,##' ,,,,###########################,,,                        '##       
           ' ,,###''''                  '''############,,,                           
         ,,##''                                '''############,,,,        ,,,,,,###''
      ,#''                                            '''#######################'''  
     '                                                          ''''####''''         
             ,#######,   #######,   ,#######,      ##                                
            ,#'     '#,  ##    ##  ,#'     '#,    #''#        ,####,   ,####,        
            ##       ##  ##   ,#'  ##            #'  '#       #'       #'  '#        
            ##       ##  #######   ##           ,######,      #####,   #    #        
            '#,     ,#'  ##    ##  '#,     ,#' ,#      #,     #,   #   #,  ,#        
             '#######'   ##     ##  '#######'  #'      '#     '####' # '####'        


                #########################################################
                #                        -***-                          #
                #          Department of theory and spectroscopy        #
                #                                                       #
                #                      Frank Neese                      #
                #                                                       #
                #     Directorship, Architecture, Infrastructure        #
                #                    SHARK, DRIVERS                     #
                #        Core code/Algorithms in most modules           #
                #                                                       #
                #        Max Planck Institute fuer Kohlenforschung      #
                #                Kaiser Wilhelm Platz 1                 #
                #                 D-45470 Muelheim/Ruhr                 #
                #                      Germany                          #
                #                                                       #
                #                  All rights reserved                  #
                #                        -***-                          #
                #########################################################


                         Program Version 6.0.1  -  RELEASE   -


 With contributions from (in alphabetic order):
[Max-Planck-Institut fuer Kohlenforschung]                               
  Daniel Aravena         : Magnetic Suceptibility                        
  Michael Atanasov       : Ab Initio Ligand Field Theory (pilot matlab implementation)
  Alexander A. Auer      : GIAO ZORA, VPT2 properties, NMR spectrum      
  Ute Becker             : All parallelization in ORCA, NUMFREQ, NUMCALC 
  Giovanni Bistoni       : ED, misc. LED, open-shell LED, HFLD           
  Martin Brehm           : Molecular dynamics                            
  Dmytro Bykov           : pre 5.0 version of the SCF Hessian            
  Marcos Casanova-Páez   : Triplet and SCS-CIS(D). UHF-(DLPNO)-IP/EA/STEOM-CCSD. UHF-CVS-IP/STEOM-CCSD   
  Vijay G. Chilkuri      : MRCI spin determinant printing, contributions to CSF-ICE 
  Pauline Colinet        : FMM embedding                                 
  Dipayan Datta          : RHF DLPNO-CCSD density                        
  Achintya Kumar Dutta   : EOM-CC, STEOM-CC                              
  Nicolas Foglia         : Exact transition moments, OPA infrastructure, MCD improvements    
  Dmitry Ganyushin       : Spin-Orbit,Spin-Spin,Magnetic field MRCI      
  Miquel Garcia-Rates    : C-PCM and meta-GGA Hessian, CCSD/C-PCM, Gaussian charge scheme 
  Tiago L. C. Gouveia    : GS-ROHF, GS-ROCIS                             
  Yang Guo               : DLPNO-NEVPT2, F12-NEVPT2, CIM, IAO-localization        
  Andreas Hansen         : Spin unrestricted coupled pair/coupled cluster methods 
  Ingolf Harden          : AUTO-CI MPn and infrastructure                
  Benjamin Helmich-Paris : MC-RPA, TRAH-(SCF,CASSCF), AVAS, COSX integrals, SCF dyn. polar. 
  Lee Huntington         : MR-EOM, pCC                                   
  Robert Izsak           : Overlap fitted RIJCOSX, COSX-SCS-MP3, EOM     
  Riya Kayal             : Wick's Theorem for AUTO-CI, AUTO-CI UHF-CCSDT 
  Emily Kempfer          : AUTO-CI, RHF CISDT and CCSDT                  
  Christian Kollmar      : KDIIS, OOCD, Brueckner-CCSD(T), CCSD density, CASPT2, CASPT2-K, improved NEVPT2 
  Axel Koslowski         : Symmetry handling                             
  Simone Kossmann        : meta-GGA functionals, TD-DFT gradient, OOMP2, (MP2 Hessian; deprecated post 5.0) 
  Lucas Lang             : DCDCAS                                        
  Marvin Lechner         : AUTO-CI (C++ implementation), FIC-MRCC        
  Spencer Leger          : CASSCF response                               
  Dagmar Lenk            : GEPOL surface, SMD, ORCA-2-JSON               
  Dimitrios Liakos       : Extrapolation schemes; Compound Job, initial MDCI parallelization 
  Dimitrios Manganas     : Further ROCIS development; embedding schemes. LFT, Crystal Embedding 
  Dimitrios Pantazis     : SARC Basis sets                               
  Anastasios Papadopoulos: AUTO-CI, single reference methods and gradients 
  Taras Petrenko         : pre 6.0 DFT Hessian and TD-DFT gradient, (ASA, deprecated), ECA, 1-Electron XAS/XES, NRVS 
  Peter Pinski           : DLPNO-MP2, DLPNO-MP2 Gradient                 
  Christoph Reimann      : Effective Core Potentials                     
  Marius Retegan         : Local ZFS, SOC                                
  Christoph Riplinger    : Optimizer, TS searches, QM/MM, DLPNO-CCSD(T), (RO)-DLPNO pert. Triples 
  Michael Roemelt        : Original ROCIS implementation                 
  Masaaki Saitow         : Open-shell DLPNO-CCSD energy and density      
  Barbara Sandhoefer     : DKH picture change effects                    
  Kantharuban Sivalingam : CASSCF convergence/infrastructure, NEVPT2 and variants, FIC-MRCI 
  Bernardo de Souza      : ESD, SOC TD-DFT                               
  Georgi L. Stoychev     : AutoAux, RI-MP2 NMR, DLPNO-MP2 response, X2C  
  Van Anh Tran           : RI-MP2 g-tensors                              
  Willem Van den Heuvel  : Paramagnetic NMR                              
  Zikuan Wang            : NOTCH, Electric field optimization            
  Frank Wennmohs         : Technical directorship and infrastructure     
  Hang Xu                : AUTO-CI-Response properties                   
                                                                         
[FACCTs GmbH]                                                            
  Markus Bursch, Miquel Garcia-Rates, Christoph Riplinger, Bernardo de Souza, Georgi L. Stoychev 
                                                                 
  APM, Basis sets (HGBS, AHGBS, def-TZVP (Ac-Lr), def2-XVPD (La-Lu)), CI-OPT, improved COSX, DLPNO-Multilevel,           
  DOCKER, DRACO, updates on ESD, GOAT, IRC, LR-CPCM, MBIS, meta-GGA TD-DFT gradient, ML-optimized integration grids, 
  MM, NACMEs, nearIR, NEB, NEB-TS, NL-DFT gradient (VV10), 2- and 3-layer-ONIOM, interface openCOSMO-RS, QMMM,   
  Crystal-QMMM, SF, symmetry and pop. for TD-DFT, r2SCAN hybrids, SOLVATOR                                   
                                                                         
[Other institutions]                                                     
  V. Asgeirsson          : NEB                                           
  Christoph Bannwarth    : sTDA-DFT, sTD-DFT, PBEh-3c, B97-3c, D3        
  Sebastian Ehlert       : rSCAN, r2SCAN, r2SCAN-3c, D4, dhf basis sets  
  Marvin Friede          : D4 for Fr, Ra, Ac-Lr                          
  Lars Goerigk           : TD-DFT with DH, B97 family of functionals     
  Stefan Grimme          : VdW corrections, initial TS optimization, DFT functionals, gCP, sTDA/sTD-DF 
  Waldemar Hujo          : DFT-NL                                        
  H. Jonsson             : NEB                                           
  Holger Kruse           : gCP                                           
  Marcel Mueller         : wB97X-3c, vDZP basis set                      
  Hagen Neugebauer       : wr2SCAN                                       
  Tobias Risthaus        : range-separated hybrid DFT                    
  Lukas Wittmann         : regularized MP2, r2SCAN double-hybrids, wr2SCAN        
                                                                         
We gratefully acknowledge several colleagues who have allowed us to      
interface, adapt or use parts of their codes:                            
  Ed Valeev, F. Pavosevic, A. Kumar             : LibInt (2-el integral package), F12 methods 
  Garnet Chan, S. Sharma, J. Yang, R. Olivares  : DMRG                   
  Ulf Ekstrom                                   : XCFun DFT Library      
  Mihaly Kallay                                 : mrcc  (arbitrary order and MRCC methods)
  Frank Weinhold                                : gennbo (NPA and NBO analysis)           
  Simon Mueller                                 : openCOSMO-RS                            
  Christopher J. Cramer and Donald G. Truhlar   : smd solvation model                     
  S Lehtola, MJT Oliveira, MAL Marques          : LibXC Library                           
  Liviu Ungur et al                             : ANISO software                          


 Your calculation uses the libint2 library for the computation of 2-el integrals
 For citations please refer to: http://libint.valeyev.net

 Your ORCA version has been built with support for libXC version: 6.2.2
 For citations please refer to: https://libxc.gitlab.io

 This ORCA versions uses:
   CBLAS   interface :  Fast vector & matrix operations
   LAPACKE interface :  Fast linear algebra routines
   SCALAPACK package :  Parallel linear algebra routines
   Shared memory     :  Shared parallel matrices
   BLAS/LAPACK       :  OpenBLAS 0.3.27  USE64BITINT DYNAMIC_ARCH NO_AFFINITY Haswell SINGLE_THREADED
        Core in use  :  Haswell
   Copyright (c) 2011-2014, The OpenBLAS Project


NOTE: MaxCore=15500 MB was set to SCF,MP2,MDCI,CIPSI,MRCI and CIS
      => If you want to overwrite this, your respective input block should be placed after the MaxCore statement


***************************************
The coordinates will be read from file: struc.xyz
***************************************


Your calculation utilizes the atom-pairwise dispersion correction
based on EEQ partial charges (D4)


================================================================================

----- Orbital basis set information -----
Your calculation utilizes the basis: def2-TZVPP
   F. Weigend and R. Ahlrichs, Phys. Chem. Chem. Phys. 7, 3297 (2005).

----- AuxC basis set information -----
Your calculation utilizes the auxiliary basis: def2-TZVPP/C
  H-La, Hf-Rn : A. Hellweg, C. Hattig, S. Hofener and W. Klopper, Theor. Chem. Acc. 117, 587 (2007).
        Ce-Lu : J. Chmela and M. E. Harding, Mol. Phys. (2018).

================================================================================
                                        WARNINGS
                       Please study these warnings very carefully!
================================================================================


================================================================================
                                       INPUT FILE
================================================================================
NAME = HF.inp
|  1> ! HF D4 def2-TZVPP
|  2> ! def2-TZVPP/C
|  3> ! DEFGRID3 TightSCF
|  4> ! MiniPrint
|  5> ! NoTRAH
|  6> %scf
|  7> 	MaxIter 250
|  8> end
|  9> %maxcore 15500
| 10> %pal
| 11>    nprocs 4
| 12> end
| 13> 
| 14> * xyzfile 0 1 struc.xyz
| 15> 
| 16>                          ****END OF INPUT****
================================================================================

                       ****************************
                       * Single Point Calculation *
                       ****************************

---------------------------------
CARTESIAN COORDINATES (ANGSTROEM)
---------------------------------
  C      3.448354    1.991544   -0.000933
  C      3.472170    0.621945   -0.000513
  C      3.472414   -0.622220   -0.000263
  C      3.449162   -1.992014    0.000474
  C      2.274995    2.698321   -0.000869
  C      1.198150    3.321423   -0.000281
  C      0.000095    3.985885    0.000125
  C     -1.197960    3.321344    0.000081
  C     -2.274780    2.698135    0.000589
  C     -3.448183    1.991388    0.000717
  C     -3.472119    0.621813   -0.000408
  C     -3.472547   -0.622325   -0.000732
  C     -3.449387   -1.992086   -0.000946
  C     -2.275491   -2.698384   -0.000730
  C     -1.198285   -3.320927   -0.000221
  C     -0.000040   -3.984717    0.000336
  C      1.198137   -3.320858    0.000310
  C      2.275284   -2.698275    0.000487
  H      4.390137   -2.534545    0.001377
  H      0.000061    5.072036    0.000840
  H     -4.389190    2.533972    0.001484
  H     -4.390376   -2.534600   -0.000941
  H     -0.000000   -5.070916    0.000645
  H      4.389399    2.534061   -0.000631

----------------------------
CARTESIAN COORDINATES (A.U.)
----------------------------
  NO LB      ZA    FRAG     MASS         X           Y           Z
   0 C     6.0000    0    12.011    6.516445    3.763472   -0.001762
   1 C     6.0000    0    12.011    6.561450    1.175306   -0.000969
   2 C     6.0000    0    12.011    6.561911   -1.175825   -0.000497
   3 C     6.0000    0    12.011    6.517971   -3.764361    0.000896
   4 C     6.0000    0    12.011    4.299118    5.099087   -0.001642
   5 C     6.0000    0    12.011    2.264176    6.276579   -0.000532
   6 C     6.0000    0    12.011    0.000180    7.532232    0.000237
   7 C     6.0000    0    12.011   -2.263817    6.276431    0.000154
   8 C     6.0000    0    12.011   -4.298712    5.098737    0.001114
   9 C     6.0000    0    12.011   -6.516121    3.763178    0.001356
  10 C     6.0000    0    12.011   -6.561354    1.175057   -0.000770
  11 C     6.0000    0    12.011   -6.562163   -1.176024   -0.001383
  12 C     6.0000    0    12.011   -6.518397   -3.764498   -0.001788
  13 C     6.0000    0    12.011   -4.300054   -5.099208   -0.001380
  14 C     6.0000    0    12.011   -2.264431   -6.275642   -0.000417
  15 C     6.0000    0    12.011   -0.000076   -7.530024    0.000636
  16 C     6.0000    0    12.011    2.264151   -6.275512    0.000585
  17 C     6.0000    0    12.011    4.299663   -5.099001    0.000921
  18 H     1.0000    0     1.008    8.296156   -4.789596    0.002602
  19 H     1.0000    0     1.008    0.000115    9.584760    0.001588
  20 H     1.0000    0     1.008   -8.294367    4.788513    0.002804
  21 H     1.0000    0     1.008   -8.296608   -4.789699   -0.001777
  22 H     1.0000    0     1.008   -0.000000   -9.582642    0.001218
  23 H     1.0000    0     1.008    8.294762    4.788682   -0.001192


           ************************************************************
           *        Program running with 4 parallel MPI-processes     *
           *              working on a common directory               *
           ************************************************************
------------------------------------------------------------------------------
                   ___                                                        
                  /   \      - P O W E R E D   B Y -                         
                 /     \                                                     
                 |  |  |   _    _      __       _____    __    __             
                 |  |  |  | |  | |    /  \     |  _  \  |  |  /  |          
                  \  \/   | |  | |   /    \    | | | |  |  | /  /          
                 / \  \   | |__| |  /  /\  \   | |_| |  |  |/  /          
                |  |  |   |  __  | /  /__\  \  |    /   |      \           
                |  |  |   | |  | | |   __   |  |    \   |  |\   \          
                \     /   | |  | | |  |  |  |  | |\  \  |  | \   \       
                 \___/    |_|  |_| |__|  |__|  |_| \__\ |__|  \__/        
                                                                              
                      - O R C A' S   B I G   F R I E N D -                    
                                      &                                       
                       - I N T E G R A L  F E E D E R -                       
                                                                              
 v1 FN, 2020, v2 2021, v3 2022-2024                                           
------------------------------------------------------------------------------


----------------------
SHARK INTEGRAL PACKAGE
----------------------

Number of atoms                             ...     24
Number of basis functions                   ...    642
Number of shells                            ...    234
Maximum angular momentum                    ...      3
Integral batch strategy                     ... SHARK/LIBINT Hybrid
RI-J (if used) integral strategy            ... SPLIT-RIJ (Revised 2003 algorithm where possible)
Printlevel                                  ...      1
Contraction scheme used                     ... SEGMENTED contraction
Prescreening option                         ... SCHWARTZ
   Thresh                                   ... 2.500e-11
   Tcut                                     ... 2.500e-12
   Tpresel                                  ... 2.500e-12 
Coulomb Range Separation                    ... NOT USED
Exchange Range Separation                   ... NOT USED
Multipole approximations                    ... NOT USED
Finite Nucleus Model                        ... NOT USED
CABS basis                                  ... NOT available
Auxiliary Coulomb fitting basis             ... NOT available
Auxiliary J/K fitting basis                 ... NOT available
Auxiliary Correlation fitting basis         ... AVAILABLE
   # of basis functions in Aux-C            ...   1548
   # of shells in Aux-C                     ...    456
   Maximum angular momentum in Aux-C        ...      4
Auxiliary 'external' fitting basis          ... NOT available

Checking pre-screening integrals            ... done (  0.0 sec) Dimension = 234
Check shell pair data                       ... done (  0.0 sec)
Shell pair information
Shell pair cut-off parameter TPreSel        ...   2.5e-12
Total number of shell pairs                 ...     27495
Shell pairs after pre-screening             ...     18296
Total number of primitive shell pairs       ...     83850
Primitive shell pairs kept                  ...     37516
          la=0 lb=0:   3813 shell pairs
          la=1 lb=0:   5104 shell pairs
          la=1 lb=1:   1735 shell pairs
          la=2 lb=0:   2772 shell pairs
          la=2 lb=1:   1944 shell pairs
          la=2 lb=2:    536 shell pairs
          la=3 lb=0:   1116 shell pairs
          la=3 lb=1:    784 shell pairs
          la=3 lb=2:    402 shell pairs
          la=3 lb=3:     90 shell pairs

Calculating one electron integrals          ... done (  0.0 sec)
Calculating RI/C V-Matrix + Cholesky decomp.... done (  0.1 sec)
Calculating Nuclear repulsion               ... done (  0.0 sec) ENN=    879.964598036635 Eh

Diagonalization of the overlap matrix:
Smallest eigenvalue                        ... 7.268e-06
Time for diagonalization                   ...    0.050 sec
Threshold for overlap eigenvalues          ... 1.000e-07
Number of eigenvalues below threshold      ... 0
Time for construction of square roots      ...    0.026 sec
Total time needed                          ...    0.079 sec

-------------------
DFT GRID GENERATION
-------------------

General Integration Accuracy     IntAcc      ... 4.959
Radial Grid Type                 RadialGrid  ... OptM3 with GC (2021)
Angular Grid (max. ang.)         AngularGrid ... 6 (Lebedev-590)
Angular grid pruning method      GridPruning ... 4 (adaptive)
Weight generation scheme         WeightScheme... mBecke (2022)
Basis function cutoff            BFCut       ... 1.0000e-11
Integration weight cutoff        WCut        ... 1.0000e-14
Partially contracted basis set               ... off
Rotationally invariant grid construction     ... off
Angular grids for H and He will be reduced by one unit

Total number of grid points                  ...   310768
Total number of batches                      ...     4870
Average number of points per batch           ...       63
Average number of grid points per atom       ...    12949
Initializing property integral containers    ... done (  0.0 sec)

SHARK setup successfully completed in   3.6 seconds

Maximum memory used throughout the entire STARTUP-calculation: 89.5 MB


           ************************************************************
           *        Program running with 4 parallel MPI-processes     *
           *              working on a common directory               *
           ************************************************************
Loading Hartree-Fock densities                     ... done
Calculating cut-offs                               ... done
Initializing the effective Hamiltonian             ... done
Setting up the integral package (SHARK)            ... done
Starting the Coulomb interaction                   ... done (   0.3 sec)
Making the grid                                    ... done (   0.2 sec)
Mapping shells                                     ... done
Starting the XC term evaluation                    ... done (   0.1 sec)
Transforming the Hamiltonian                       ... done (   0.0 sec)
Diagonalizing the Hamiltonian                      ... done (   0.1 sec)
Back transforming the eigenvectors                 ... done (   0.0 sec)
Now organizing SCF variables                       ... done
             **** ENERGY FILE WAS UPDATED (HF.en.tmp) ****
Finished Guess after   1.0 sec
Maximum memory used throughout the entire GUESS-calculation: 43.4 MB


           ************************************************************
           *        Program running with 4 parallel MPI-processes     *
           *              working on a common directory               *
           ************************************************************
----------------------------------------D-I-I-S--------------------------------------------
Iteration    Energy (Eh)           Delta-E    RMSDP     MaxDP     DIISErr   Damp  Time(sec)
-------------------------------------------------------------------------------------------
               ***  Starting incremental Fock matrix formation  ***
    1    -684.2755013796935373     0.00e+00  1.77e-03  1.09e-01  2.25e-01  0.700  36.7
    2    -684.4667946034190891    -1.91e-01  1.29e-03  6.87e-02  1.65e-01  0.700  33.7
                               ***Turning on AO-DIIS***
    3    -684.5945775022859152    -1.28e-01  8.89e-04  3.68e-02  1.21e-01  0.700  33.2
    4    -684.6797859813005971    -8.52e-02  6.39e-04  2.69e-02  8.54e-02  0.700  32.6
    5    -684.7384081631593062    -5.86e-02  1.53e-03  6.57e-02  6.01e-02  0.000  32.0
    6    -684.8744638356930636    -1.36e-01  1.05e-04  5.18e-03  3.44e-03  0.000  33.6
                              *** Initializing SOSCF ***
---------------------------------------S-O-S-C-F--------------------------------------
Iteration    Energy (Eh)           Delta-E    RMSDP     MaxDP     MaxGrad    Time(sec)
--------------------------------------------------------------------------------------
    7    -684.8746703507650864    -2.07e-04  6.04e-05  2.55e-03  1.32e-03    28.5
               *** Restarting incremental Fock matrix formation ***
    8    -684.8747174646533722    -4.71e-05  1.77e-05  6.49e-04  4.07e-04    36.5
    9    -684.8747236466020922    -6.18e-06  1.39e-05  3.61e-04  1.19e-04    25.0
   10    -684.8747247822276449    -1.14e-06  2.72e-06  6.84e-05  4.40e-05    24.4
   11    -684.8747248461412482    -6.39e-08  8.28e-07  1.93e-05  8.86e-06    21.3
   12    -684.8747248468563384    -7.15e-10  5.66e-07  2.04e-05  7.24e-06    19.2
                 **** Energy Check signals convergence ****

               *****************************************************
               *                     SUCCESS                       *
               *           SCF CONVERGED AFTER  12 CYCLES          *
               *****************************************************

             **** ENERGY FILE WAS UPDATED (HF.en.tmp) ****

----------------
TOTAL SCF ENERGY
----------------

Total Energy       :       -684.87472484685634 Eh          -18636.38872 eV

Components:
Nuclear Repulsion  :        879.96459803663549 Eh           23945.05406 eV
Electronic Energy  :      -1564.83932288349183 Eh          -42581.44277 eV
One Electron Energy:      -2669.36277633898180 Eh          -72637.05394 eV
Two Electron Energy:       1104.52345345548997 Eh           30055.61117 eV

Virial components:
Potential Energy   :      -1368.36159771631719 Eh          -37235.01207 eV
Kinetic Energy     :        683.48687286946085 Eh           18598.62335 eV
Virial Ratio       :          2.00203054664615

---------------
SCF CONVERGENCE
---------------

  Last Energy change         ...    7.1509e-10  Tolerance :   1.0000e-08
  Last MAX-Density change    ...    2.0443e-05  Tolerance :   1.0000e-07
  Last RMS-Density change    ...    5.6582e-07  Tolerance :   5.0000e-09
  Last DIIS Error            ...    1.3234e-03  Tolerance :   5.0000e-07
  Last Orbital Gradient      ...    7.2377e-06  Tolerance :   1.0000e-05
  Last Orbital Rotation      ...    6.6665e-05  Tolerance :   1.0000e-05


----------------
ORBITAL ENERGIES
----------------

  NO   OCC          E(Eh)            E(eV) 
   0   2.0000     -11.294553      -307.3404 
   1   2.0000     -11.294546      -307.3402 
   2   2.0000     -11.294545      -307.3402 
   3   2.0000     -11.294533      -307.3399 
   4   2.0000     -11.294524      -307.3396 
   5   2.0000     -11.294523      -307.3396 
   6   2.0000     -11.270460      -306.6848 
   7   2.0000     -11.270448      -306.6845 
   8   2.0000     -11.270446      -306.6844 
   9   2.0000     -11.270422      -306.6838 
  10   2.0000     -11.270420      -306.6837 
  11   2.0000     -11.270409      -306.6834 
  12   2.0000     -11.267549      -306.6056 
  13   2.0000     -11.267541      -306.6054 
  14   2.0000     -11.267540      -306.6053 
  15   2.0000     -11.267523      -306.6049 
  16   2.0000     -11.267522      -306.6048 
  17   2.0000     -11.267514      -306.6046 
  18   2.0000      -1.139433       -31.0055 
  19   2.0000      -1.129844       -30.7446 
  20   2.0000      -1.129828       -30.7442 
  21   2.0000      -1.102281       -29.9946 
  22   2.0000      -1.102269       -29.9943 
  23   2.0000      -1.070262       -29.1233 
  24   2.0000      -1.040247       -28.3066 
  25   2.0000      -0.996187       -27.1076 
  26   2.0000      -0.996173       -27.1073 
  27   2.0000      -0.936848       -25.4929 
  28   2.0000      -0.936836       -25.4926 
  29   2.0000      -0.902704       -24.5638 
  30   2.0000      -0.788009       -21.4428 
  31   2.0000      -0.761131       -20.7114 
  32   2.0000      -0.761100       -20.7106 
  33   2.0000      -0.720598       -19.6085 
  34   2.0000      -0.720570       -19.6077 
  35   2.0000      -0.696676       -18.9575 
  36   2.0000      -0.676081       -18.3971 
  37   2.0000      -0.670739       -18.2517 
  38   2.0000      -0.670136       -18.2353 
  39   2.0000      -0.670117       -18.2348 
  40   2.0000      -0.664676       -18.0868 
  41   2.0000      -0.664654       -18.0861 
  42   2.0000      -0.536125       -14.5887 
  43   2.0000      -0.519956       -14.1487 
  44   2.0000      -0.519949       -14.1485 
  45   2.0000      -0.470842       -12.8123 
  46   2.0000      -0.470838       -12.8122 
  47   2.0000      -0.410157       -11.1609 
  48   2.0000      -0.407931       -11.1004 
  49   2.0000      -0.407873       -11.0988 
  50   2.0000      -0.399159       -10.8617 
  51   2.0000      -0.399110       -10.8603 
  52   2.0000      -0.391493       -10.6531 
  53   2.0000      -0.388422       -10.5695 
  54   2.0000      -0.382968       -10.4211 
  55   2.0000      -0.255355        -6.9486 
  56   2.0000      -0.255344        -6.9483 
  57   0.0000      -0.024966        -0.6794 
  58   0.0000      -0.024947        -0.6789 
  59   0.0000       0.088363         2.4045 
  60   0.0000       0.125720         3.4210 
  61   0.0000       0.141072         3.8388 
  62   0.0000       0.141082         3.8390 
  63   0.0000       0.155127         4.2212 
  64   0.0000       0.155129         4.2213 
  65   0.0000       0.161218         4.3870 
  66   0.0000       0.182271         4.9598 
  67   0.0000       0.186161         5.0657 
*Only the first 10 virtual orbitals were printed.
Total SCF time: 0 days 0 hours 5 min 56 sec 
Finished LeanSCF after 356.9 sec

Maximum memory used throughout the entire LEANSCF-calculation: 50.2 MB


-------------------------------------------------------------------------------
                          DFT DISPERSION CORRECTION                            
                                                                               
                                DFTD4 V3.4.0                                   
-------------------------------------------------------------------------------
-------------------------   ----------------
Dispersion correction           -0.091185270
-------------------------   ----------------


-------------------------   --------------------
FINAL SINGLE POINT ENERGY      -684.965910116664
-------------------------   --------------------


           ************************************************************
           *        Program running with 4 parallel MPI-processes     *
           *              working on a common directory               *
           ************************************************************

------------------------------------------------------------------------------
                              ORCA PROPERTY CALCULATIONS
------------------------------------------------------------------------------

GBWName                                 ... HF.gbw
Number of atoms                         ...     24
Number of basis functions               ...    642
Max core memory                         ...  15500 MB

Electric properties:
Dipole moment                           ... YES
Quadrupole moment                       ...  NO
Static polarizability (Dipole/Dipole)   ...  NO
Static polarizability (Dipole/Quad.)    ...  NO
Static polarizability (Quad./Quad.)     ...  NO
Static polarizability (Velocity)        ...  NO

Atomic electric properties:
Dipole moment                           ...  NO
Quadrupole moment                       ...  NO
Static polarizability                   ...  NO

Choice of electric origin               ... Center of mass
Position of electric origin             ...    -0.000003    -0.000001    -0.000260

General magnetic properties:
Magnetizability                         ...  NO

EPR properties:
g-Tensor (aka g-matrix)                 ...  NO
Zero-Field splitting spin-orbit         ...  NO
Zero-field splitting spin-spin          ...  NO
Hyperfine couplings                     ...  NO (   0 nuclei)
Quadrupole couplings                    ...  NO (   0 nuclei)
Contact density                         ...  NO (   0 nuclei)

NMR properties:
Chemical shifts                         ...  NO (   0 nuclei)
Spin-rotation constants                 ...  NO (   0 nuclei)
Spin-spin couplings                     ...  NO (   0 nuclei,    0 pairs)

Choice of magnetic origin               ... GIAO
Position of magnetic origin             ...     0.000000     0.000000     0.000000

Properties with geometric perturbations:
SCF Hessian                             ...  NO
IR spectrum                             ...  NO
VCD spectrum                            ...  NO
X-ray spectroscopy properties:
SCF XES/XAS/RIXS spectra                ...  NO


-------------
DIPOLE MOMENT
-------------

Method             : SCF
Type of density    : Electron Density
Multiplicity       :   1
Irrep              :   0
Energy             :  -684.8747248468563384 Eh
Relativity type    : 
Basis              : AO
                                X                 Y                 Z
Electronic contribution:     -0.000023786      -0.000028229      -0.002315199
Nuclear contribution   :      0.000037642       0.000011036       0.003375812
                        -----------------------------------------
Total Dipole Moment    :      0.000013856      -0.000017193       0.001060612
                        -----------------------------------------
Magnitude (a.u.)       :      0.001060842
Magnitude (Debye)      :      0.002696447


--------------------
Rotational spectrum 
--------------------
 
Rotational constants in cm-1:             0.010904             0.010889             0.005448 
Rotational constants in MHz :           326.884022           326.432976           163.329179 

Dipole components along the rotational axes: 
x,y,z [a.u.] :    -0.000017     0.000014     0.001061 
x,y,z [Debye]:    -0.000042     0.000037     0.002696 

 

Dipole moment calculation done in   0.0 sec 

Maximum memory used throughout the entire PROP-calculation: 46.0 MB

--------------------------------
SUGGESTED CITATIONS FOR THIS RUN
--------------------------------

Below you find a list of papers that are relevant to this ORCA run
We neither can nor want to force you to cite these papers, but we appreciate if you do
You receive ORCA, which is the product of decades of hard work by many enthusiastic individuals, for free
The only thing we kindly ask in return is that you cite our papers,
We deeply appreciate it, if you show your appreciation for ORCA by not just citing the generic ORCA reference.

Please note that relegating all ORCA citations to the supporting information does *not* help us.
SI sections are not indexed - citations you put there will not count into any citation statistics
But we need these citations in order to attract the funding resources that allow us to do what we are doing

Therefore, if you are a happy ORCA user, please consider citing a few of the papers listed below in the main body of your paper

In addition to the list printed below, the program has created the file HF.bibtex that contains the list in bibtex format
You can import this file easily into all common literature databanks and citation aid programs


List of essential papers. We consider these as the minimum necessary citations

  1. Neese,F.
     Software update: the ORCA program system, version 5.0
     WIRES Comput. Molec. Sci., 2022 12(1)e1606
     doi.org/10.1002/wcms.1606

List of papers to cite with high priority. The work reported in these papers was absolutely
necessary for this run to complete.
Our perspective: the developers of density functionals and basis sets usually get cited in chemistry papers
Good! But without the algorithms to do something with them, the functionals or basis sets would not do anything.
Hence, in our opinion, the algorithm design and method developments papers are equally worthy of getting cited

  1. Neese,F.
     The SHARK Integral Generation and Digestion System
     J. Comp. Chem., 2022  1-16
     doi.org/10.1002/jcc.26942
  2. Caldeweyher,E.; Bannwarth,C.; Grimme,S.
     Extension of the D3 dispersion coefficient model
     J. Chem. Phys., 2017 147 034112
     doi.org/10.1063/1.4993215
  3. Caldeweyher,E.; Ehlert,S.; Hansen,A.; Neugebauer,H.; Spicher,S.; Bannwarth,C.; Grimme,S.
     A generally applicable atomic-charge dependent London dispersion correction
     J. Chem. Phys., 2019 150 154122
     doi.org/10.1063/1.5090222
  4. Caldeweyher,E.; Mewes,J.; Ehlert,S.; Grimme,S.
     Extension and evaluation of the D4 London-dispersion model for periodic systems
     Phys. Chem. Chem. Phys., 2020 22(16)8499-8512
     doi.org/10.1039/D0CP00502A
  5. Wittmann,L.; Gordiy,I.; Friede,M.; Helmich-Paris,B.; Grimme,S.; Hansen,A.; Bursch,M.
     Extension of the D3 and D4 London Dispersion Corrections to the full Actinides Series
     Phys. Chem. Chem. Phys., 2024 26(32)21379-21394
     doi.org/https://doi.org/10.1039/D4CP01514B 

List of suggested additional citations. These are papers that are important in the 'surrounding' of 
of this run, or papers that preceded the highly important papers. If you like your results we are grateful for a citation.

  1. Neese,F.
     The ORCA program system
     WIRES Comput. Molec. Sci., 2012 2(1)73-78
     doi.org/10.1002/wcms.81
  2. Neese,F.
     Software update: the ORCA program system, version 4.0
     WIRES Comput. Molec. Sci., 2018 8(1)1-6
     doi.org/10.1002/wcms.1327
  3. Neese,F.; Wennmohs,F.; Becker,U.; Riplinger,C.
     The ORCA quantum chemistry program package
     J. Chem. Phys., 2020 152 Art. No. L224108
     doi.org/10.1063/5.0004608

List of optional additional citations

  1. Neese,F.
     Approximate second-order SCF convergence for spin unrestricted wavefunctions
     Chem. Phys. Lett., 2000 325(1-3)93-98
     doi.org/10.1016/s0009-2614(00)00662-x

Timings for individual modules:

Sum of individual times          ...      363.043 sec (=   6.051 min)
Startup calculation              ...        3.983 sec (=   0.066 min)   1.1 %
SCF iterations                   ...      358.564 sec (=   5.976 min)  98.8 %
Property calculations            ...        0.496 sec (=   0.008 min)   0.1 %
                             ****ORCA TERMINATED NORMALLY****
TOTAL RUN TIME: 0 days 0 hours 6 minutes 3 seconds 510 msec
