# Supplementary material for: A Molecular “Thermometer” for Measuring Effective Non‐Local Exchange
Source: J Comput Chem. 2026 Jun 23;47(17):e70436. doi: 10.1002/jcc.70436 (PMC13288322; doi:10.1002/jcc.70436)
Supplement: Supplementary file 2 — Data S2: jcc70436‐sup‐0002‐Supinfo.zip [file JCC-47-0-s001.zip › SI/dft-calculations/hexaethynylbenzene/CHYF/coord]

$coord  natoms=    24
   -2.30879017145550      1.33306657036468      0.00029260853276      c
   -2.30877978666848     -1.33301734644841      0.00026676546970      c
    0.00012781106714      2.66625894005261      0.00013265346346      c
    0.00016694701414     -2.66616032636889      0.00014129939551      c
    2.30905121829029      1.33311009680841      0.00052647564736      c
    2.30909058751646     -1.33297929981631      0.00011750155519      c
   -4.62991165988477      2.67327199680462      0.00001233547529      c
   -4.62984118543970     -2.67333128914295      0.00047196812059      c
   -0.00004002605243      5.34654411931145     -0.00024032445451      c
   -0.00001620509002     -5.34643599162018     -0.00040845914077      c
    4.63016646704645      2.67334473400589      0.00043624850336      c
    4.63022926815919     -2.67319929373671      0.00008647938497      c
   -6.62470207066259      3.82563798976554     -0.00023347681099      c
   -6.62459565296100     -3.82576531875170      0.00069180756493      c
   -0.00046581451127      7.65023431410961     -0.00056297382461      c
   -0.00051428019023     -7.65013869697328     -0.00086410013020      c
    6.62498993806480      3.82563158577524      0.00037677598591      c
    6.62492544077545     -3.82568697633932      0.00007726005281      c
   -8.36279845657366      4.82968225370323     -0.00046224266161      h
   -8.36262521593657     -4.82990837282315      0.00087551845819      h
   -0.00079761712030      9.65751037955344     -0.00083983227763      h
   -0.00096655434970     -9.65740416296708     -0.00126859116156      h
    8.36313886648848      4.82960437200330      0.00031845086218      h
    8.36295815247380     -4.82987027727000      0.00005585198964      h
$redundant
     number_of_atoms            24
     degrees_of_freedom         66
     internal_coordinates       66
     frozen_coordinates          0
# definitions of redundant internals
   1 k  1.0000000000000 stre   19   13           val=   2.00726
   2 k  1.0000000000000 stre   13    7           val=   2.30372
   3 k  0.8660254037844 linc   19    1   13    3 val=   0.00925
        0.8660254037844 linc   13    1    7    3
   4 k  0.8660254037844 linc   19    1   13    3 val=  -0.00331
       -0.8660254037844 linc   13    1    7    3
   5 k  0.8660254037844 linp   19    1   13    3 val=  -0.00030
        0.8660254037844 linp   13    1    7    3
   6 k  0.8660254037844 linp   19    1   13    3 val=  -0.00018
       -0.8660254037844 linp   13    1    7    3
   7 k  1.0000000000000 stre   20   14           val=   2.00725
   8 k  1.0000000000000 stre   14    8           val=   2.30373
   9 k  0.8660254037844 linc   20    2   14    4 val=   0.00942
        0.8660254037844 linc   14    2    8    4
  10 k  0.8660254037844 linc   20    2   14    4 val=  -0.00239
       -0.8660254037844 linc   14    2    8    4
  11 k  0.8660254037844 linp   20    2   14    4 val=  -0.00072
        0.8660254037844 linp   14    2    8    4
  12 k  0.8660254037844 linp   20    2   14    4 val=   0.00036
       -0.8660254037844 linp   14    2    8    4
  13 k  1.0000000000000 stre   21   15           val=   2.00728
  14 k  1.0000000000000 stre   15    9           val=   2.30369
  15 k  0.8660254037844 linc   21    3   15    1 val=   0.00482
        0.8660254037844 linc   15    3    9    1
  16 k  0.8660254037844 linc   21    3   15    1 val=  -0.00218
       -0.8660254037844 linc   15    3    9    1
  17 k  0.8660254037844 linp   21    3   15    1 val=  -0.00002
        0.8660254037844 linp   15    3    9    1
  18 k  0.8660254037844 linp   21    3   15    1 val=  -0.00007
       -0.8660254037844 linp   15    3    9    1
  19 k  1.0000000000000 stre   22   16           val=   2.00727
  20 k  1.0000000000000 stre   16   10           val=   2.30370
  21 k  0.8660254037844 linc   22    4   16    2 val=   0.00678
        0.8660254037844 linc   16    4   10    2
  22 k  0.8660254037844 linc   22    4   16    2 val=  -0.00170
       -0.8660254037844 linc   16    4   10    2
  23 k  0.8660254037844 linp   22    4   16    2 val=   0.00022
        0.8660254037844 linp   16    4   10    2
  24 k  0.8660254037844 linp   22    4   16    2 val=  -0.00020
       -0.8660254037844 linp   16    4   10    2
  25 k  1.0000000000000 stre   23   17           val=   2.00727
  26 k  1.0000000000000 stre   17   11           val=   2.30371
  27 k  0.8660254037844 linc   23    5   17    3 val=   0.00695
        0.8660254037844 linc   17    5   11    3
  28 k  0.8660254037844 linc   23    5   17    3 val=  -0.00288
       -0.8660254037844 linc   17    5   11    3
  29 k  0.8660254037844 linp   23    5   17    3 val=  -0.00025
        0.8660254037844 linp   17    5   11    3
  30 k  0.8660254037844 linp   23    5   17    3 val=   0.00020
       -0.8660254037844 linp   17    5   11    3
  31 k  1.0000000000000 stre   24   18           val=   2.00727
  32 k  1.0000000000000 stre   18   12           val=   2.30370
  33 k  0.8660254037844 linc   24    6   18    4 val=   0.01237
        0.8660254037844 linc   18    6   12    4
  34 k  0.8660254037844 linc   24    6   18    4 val=  -0.00389
       -0.8660254037844 linc   18    6   12    4
  35 k  0.8660254037844 linp   24    6   18    4 val=   0.00014
        0.8660254037844 linp   18    6   12    4
  36 k  0.8660254037844 linp   24    6   18    4 val=  -0.00029
       -0.8660254037844 linp   18    6   12    4
  37 k  1.0000000000000 stre    1    7           val=   2.68025
  38 k  0.7071067811879 bend    2    7    1      val=   0.00335
       -0.7071067811852 bend    3    7    1
  39 k  1.0000000000000 outp    7    3    2    1 val=   0.00998
  40 k  1.0000000000000 stre    2    8           val=   2.68026
  41 k  0.7071067811866 bend    1    8    2      val=   0.00516
       -0.7071067811865 bend    4    8    2
  42 k  1.0000000000000 outp    8    4    1    2 val=   0.00225
  43 k  1.0000000000000 stre    3    9           val=   2.68029
  44 k  0.7071067811867 bend    5    9    3      val=   0.00315
       -0.7071067811864 bend    1    9    3
  45 k  1.0000000000000 outp    9    1    5    3 val=   0.00393
  46 k  1.0000000000000 stre    4   10           val=   2.68028
  47 k  0.7071067811877 bend    6   10    4      val=   0.00439
       -0.7071067811854 bend    2   10    4
  48 k  1.0000000000000 outp   10    2    6    4 val=   0.00957
  49 k  1.0000000000000 stre    5   11           val=   2.68026
  50 k  0.7071067811907 bend    6   11    5      val=   0.00298
       -0.7071067811824 bend    3   11    5
  51 k  1.0000000000000 outp   11    3    6    5 val=  -0.01918
  52 k  1.0000000000000 stre    6   12           val=   2.68028
  53 k  0.7071067811876 bend    5   12    6      val=   0.00361
       -0.7071067811855 bend    4   12    6
  54 k  1.0000000000000 outp   12    4    5    6 val=  -0.00864
  55 k  1.0000000000000 stre    1    2           val=   2.66608
  56 k  1.0000000000000 stre    2    4           val=   2.66618
  57 k  1.0000000000000 stre    4    6           val=   2.66618
  58 k  1.0000000000000 stre    6    5           val=   2.66609
  59 k  1.0000000000000 stre    5    3           val=   2.66616
  60 k  1.0000000000000 stre    3    1           val=   2.66618
  61 k -0.5000000000000 bend    1    4    2      val=   0.00142
       -0.5000000000000 bend    2    6    4
        1.0000000000000 bend    4    5    6
       -0.5000000000000 bend    6    3    5
       -0.5000000000000 bend    5    1    3
        1.0000000000000 bend    3    2    1
  62 k  0.8660254037844 bend    1    4    2      val=   0.00300
       -0.8660254037844 bend    2    6    4
        0.8660254037844 bend    6    3    5
       -0.8660254037844 bend    5    1    3
  63 k -1.0000000000000 bend    1    4    2      val=   0.00042
        1.0000000000000 bend    2    6    4
       -1.0000000000000 bend    4    5    6
        1.0000000000000 bend    6    3    5
       -1.0000000000000 bend    5    1    3
        1.0000000000000 bend    3    2    1
  64 k -0.5000000000000 tors    2    4    6    5 val=   0.00966
       -0.5000000000000 tors    4    6    5    3
        1.0000000000000 tors    6    5    3    1
       -0.5000000000000 tors    5    3    1    2
       -0.5000000000000 tors    3    1    2    4
        1.0000000000000 tors    1    2    4    6
  65 k  0.8660254037844 tors    2    4    6    5 val=   0.00306
       -0.8660254037844 tors    4    6    5    3
        0.8660254037844 tors    5    3    1    2
       -0.8660254037844 tors    3    1    2    4
  66 k -1.0000000000000 tors    2    4    6    5 val=  -0.01100
        1.0000000000000 tors    4    6    5    3
       -1.0000000000000 tors    6    5    3    1
        1.0000000000000 tors    5    3    1    2
       -1.0000000000000 tors    3    1    2    4
        1.0000000000000 tors    1    2    4    6
        66 non zero eigenvalues  of BmBt
           1          10.545652892    1    0
         1
           2           4.861588543    2    0
         2
           3           4.860869923    3    0
         3
           4           4.371666969    4    0
         4
           5           4.371609499    5    0
         5
           6           3.732342191    6    0
         6
           7           3.732330778    7    0
         7
           8           3.715556230    8    0
         8
           9           3.589845671    9    0
         9
          10           3.532088854   10    0
        10
          11           3.233816824   11    0
        11
          12           3.233756224   12    0
        12
          13           2.943683436   13    0
        13
          14           2.943542089   14    0
        14
          15           2.647111204   15    0
        15
          16           2.347296362   16    0
        16
          17           2.036123403   17    0
        17
          18           1.976724567   18    0
        18
          19           1.976712902   19    0
        19
          20           1.801650891   20    0
        20
          21           1.801647519   21    0
        21
          22           1.448095458   22    0
        22
          23           1.448038601   23    0
        23
          24           1.256965758   24    0
        24
          25           1.180041262   25    0
        25
          26           1.152617091   26    0
        26
          27           1.141388436   27    0
        27
          28           1.141364671   28    0
        28
          29           1.108999394   29    0
        29
          30           1.078364768   30    0
        30
          31           1.078276570   31    0
        31
          32           1.073770833   32    0
        32
          33           1.073757893   33    0
        33
          34           0.999999995   34    0
        34
          35           0.937979356   35    0
        35
          36           0.870372960   36    0
        36
          37           0.870333785   37    0
        37
          38           0.837568188   38    0
        38
          39           0.837561676   39    0
        39
          40           0.749382391   40    0
        40
          41           0.696824236   41    0
        41
          42           0.696757425   42    0
        42
          43           0.553268253   43    0
        43
          44           0.503192336   44    0
        44
          45           0.503147151   45    0
        45
          46           0.494927243   46    0
        46
          47           0.444911543   47    0
        47
          48           0.444888847   48    0
        48
          49           0.282342882   49    0
        49
          50           0.282258403   50    0
        50
          51           0.179805829   51    0
        51
          52           0.145452330   52    0
        52
          53           0.136179291   53    0
        53
          54           0.136126728   54    0
        54
          55           0.120614759   55    0
        55
          56           0.103653001   56    0
        56
          57           0.103652106   57    0
        57
          58           0.027628201   58    0
        58
          59           0.018686957   59    0
        59
          60           0.018684103   60    0
        60
          61           0.017062151   61    0
        61
          62           0.015775626   62    0
        62
          63           0.015775189   63    0
        63
          64           0.007590096   64    0
        64
          65           0.006279526   65    0
        65
          66           0.006279198   66    0
        66
$end
