# Supplementary material for: A Molecular “Thermometer” for Measuring Effective Non‐Local Exchange
Source: J Comput Chem. 2026 Jun 23;47(17):e70436. doi: 10.1002/jcc.70436 (PMC13288322; doi:10.1002/jcc.70436)
Supplement: Supplementary file 2 — Data S2: jcc70436‐sup‐0002‐Supinfo.zip [file JCC-47-0-s001.zip › SI/dft-calculations/hexaethynylbenzene/CHYF/auxbasis]

$jbas
*
c def2-TZVPP
# c     (12s5p4d2f1g) / [6s4p3d1f1g]     {711111/2111/211/2/1}
*
   7  s
  1861.0916331      0.74417100000E-01
  642.99397640      0.16539570000
  235.11057250      0.55764840000
  90.702889400       1.3108298000
  36.779455200       2.1694681000
  15.604627300       1.7668846000
  6.8907294000      0.29307690000
   1  s
  3.1478850000     -0.17087020000
   1  s
  1.4777287000      0.16415530000
   1  s
 0.70764660000      0.41499410000
   1  s
 0.34301220000      0.16243660000
   1  s
 0.16694530000      0.20767500000E-01
   2  p
  13.547289200     -0.20647700000E-01
  5.4669419000     -0.11528200000E-01
   1  p
  2.1751721000      0.45591400000E-01
   1  p
 0.85821940000      0.28360000000E-02
   1  p
 0.33767200000      0.18187500000E-01
   2  d
  5.9287253000     -0.22594800000E-01
  1.9809209000     -0.47682700000E-01
   1  d
 0.80554170000     -0.36537200000E-01
   1  d
 0.35312440000     -0.14541700000E-01
   2  f
  1.6755626000      0.88798000000E-02
 0.59975360000      0.69903000000E-02
   1  g
  1.0024600000     -0.22192000000E-02
*
h def2-TZVPP
# h     (5s2p1d) / [3s1p1d]     {311/2/1}
*
   3  s
  15.675292700      0.18688600000E-01
  3.6063578000      0.63167000000E-01
  1.2080016000      0.12046090000
   1  s
 0.47267940000      0.59248500000E-01
   1  s
 0.20181000000      0.51272000000E-02
   2  p
  2.0281365000       1.0000000000
 0.53587300000       1.0000000000
   1  d
  2.2165124000      0.33116000000E-02
*
$end
