# Supplementary material for: A Molecular “Thermometer” for Measuring Effective Non‐Local Exchange
Source: J Comput Chem. 2026 Jun 23;47(17):e70436. doi: 10.1002/jcc.70436 (PMC13288322; doi:10.1002/jcc.70436)
Supplement: Supplementary file 2 — Data S2: jcc70436‐sup‐0002‐Supinfo.zip [file JCC-47-0-s001.zip › SI/dft-calculations/hexaethynylbenzene/CHYF/basis]

$basis
*
c def2-TZVPP
# c     (11s6p2d1f) / [5s3p2d1f]     {62111/411/11/1}
*
   6  s
  13575.349682      0.22245814352E-03
  2035.2333680      0.17232738252E-02
  463.22562359      0.89255715314E-02
  131.20019598      0.35727984502E-01
  42.853015891      0.11076259931
  15.584185766      0.24295627626
   2  s
  6.2067138508      0.41440263448
  2.5764896527      0.23744968655
   1  s
 0.57696339419       1.0000000000
   1  s
 0.22972831358       1.0000000000
   1  s
 0.95164440028E-01   1.0000000000
   4  p
  34.697232244      0.53333657805E-02
  7.9582622826      0.35864109092E-01
  2.3780826883      0.14215873329
 0.81433208183      0.34270471845
   1  p
 0.28887547253      0.46445822433
   1  p
 0.10056823671      0.24955789874
   1  d
  1.0970000000       1.0000000000
   1  d
 0.31800000000       1.0000000000
   1  f
 0.76100000000       1.0000000000
*
h def2-TZVPP
# h     (5s2p1d) / [3s2p1d]     {311/11/1}
*
   3  s
  34.061341000      0.60251978000E-02
  5.1235746000      0.45021094000E-01
  1.1646626000      0.20189726000
   1  s
 0.32723041000       1.0000000000
   1  s
 0.10307241000       1.0000000000
   1  p
  1.4070000000       1.0000000000
   1  p
 0.38800000000       1.0000000000
   1  d
  1.0570000000       1.0000000000
*
$end
