# Supplementary material for: A Molecular “Thermometer” for Measuring Effective Non‐Local Exchange
Source: J Comput Chem. 2026 Jun 23;47(17):e70436. doi: 10.1002/jcc.70436 (PMC13288322; doi:10.1002/jcc.70436)
Supplement: Supplementary file 2 — Data S2: jcc70436‐sup‐0002‐Supinfo.zip [file JCC-47-0-s001.zip › SI/dft-calculations/hexaethynylbenzene/M11-L/ridft.out]

   OpenMP run-time library returned nthreads = 32

 ridft (m197) : TURBOMOLE rev. V8-0 TMG compiled 24 Nov 2025 at 14:14:28
 Copyright (C) 2025 TURBOMOLE GmbH, Karlsruhe


    2026-01-13 17:45:44.820 


                               r i d f t

                             TURBOMOLE GmbH

          integral direct SCF within the RI approximation 

                    * RI-J and MARI-J for Coulomb integrals 
                    * Pseudospectral integrals 
                    * Analytical or seminumerical exchange or RI-K 
                    * DIIS, damping, difference density, ARH solvers 
                    * Conducor-like screening model (COSMO) 
                    * Dispersion with D3, D4, and VV10 
                    * Relativistic effects with ECPs or X2C 
                    * Two-component spin-orbit formalism
                    * Plotting of orbitals and densities
                    * Population anaylses
                    * Evaluation of expectation values


          OpenMP Shared-Memory Parallelization:  32 CPUs.

            By: Christof Holzer and Yannick J. Franzke

 ----------------------------------------------------------------------
          some useful papers before it begins
 ----------------------------------------------------------------------

      TURBOMOLE program suite 
      J. Chem. Phys. 152, 184107 (2020). 
      J. Chem. Theory Comput. 19, 6859 (2023). 

      RI-J approximation 
      K. Eichkorn, O. Treutler, H. Oehm, M. Haeser, R. Ahlrichs, 
      Chem. Phys. Lett. 240, 283 (1995). 

      DFT grids 
      O. Treutler, R. Ahlrichs, 
      J. Chem. Phys. 102, 346 (1995). 
      Y. J. Franzke, R. Tress, T. M. Pazdera, F. Weigend, 
      Phys. Chem. Chem. Phys. 21, 166658 (2019). 


              +--------------------------------------------------+
              |      general information about current run       |
              +--------------------------------------------------+

 
 Name of XC-Functional: Minnesota M11-L exchange functional
 [1] R. Peverati and D. G. Truhlar.,  J. Phys. Chem. Lett. 3, 117 (2012)
 A DFT calculation using the RI-J approximation will be carried out.
 Allocatable memory for RI due to $ricore (MB):                  1000

 symmetry group of the molecule :   c1 

 the group has the following generators :
   c1(z)

    1 symmetry operations found

 there are 1 real representations :   a   


              +--------------------------------------------------+
              | Atomic coordinate, charge and isotop information |
              +--------------------------------------------------+

                    atomic coordinates            atom    charge  isotop
         -2.30879017    1.33306657    0.00029261    c      6.000     0
         -2.30877979   -1.33301735    0.00026677    c      6.000     0
          0.00012781    2.66625894    0.00013265    c      6.000     0
          0.00016695   -2.66616033    0.00014130    c      6.000     0
          2.30905122    1.33311010    0.00052648    c      6.000     0
          2.30909059   -1.33297930    0.00011750    c      6.000     0
         -4.62991166    2.67327200    0.00001234    c      6.000     0
         -4.62984119   -2.67333129    0.00047197    c      6.000     0
         -0.00004003    5.34654412   -0.00024032    c      6.000     0
         -0.00001621   -5.34643599   -0.00040846    c      6.000     0
          4.63016647    2.67334473    0.00043625    c      6.000     0
          4.63022927   -2.67319929    0.00008648    c      6.000     0
         -6.62470207    3.82563799   -0.00023348    c      6.000     0
         -6.62459565   -3.82576532    0.00069181    c      6.000     0
         -0.00046581    7.65023431   -0.00056297    c      6.000     0
         -0.00051428   -7.65013870   -0.00086410    c      6.000     0
          6.62498994    3.82563159    0.00037678    c      6.000     0
          6.62492544   -3.82568698    0.00007726    c      6.000     0
         -8.36279846    4.82968225   -0.00046224    h      1.000     0
         -8.36262522   -4.82990837    0.00087552    h      1.000     0
         -0.00079762    9.65751038   -0.00083983    h      1.000     0
         -0.00096655   -9.65740416   -0.00126859    h      1.000     0
          8.36313887    4.82960437    0.00031845    h      1.000     0
          8.36295815   -4.82987028    0.00005585    h      1.000     0
 
       center of nuclear mass  :    0.00005400    0.00001910    0.00006539
       center of nuclear charge:    0.00004784    0.00001692    0.00005793

              +--------------------------------------------------+
              |               basis set information              |
              +--------------------------------------------------+

              we will work with the 1s 3p 5d 7f 9g ... basis set
              ...i.e. with spherical basis functions...

   type   atoms  prim   cont   basis
   ---------------------------------------------------------------------------
    c       18     46     31   def2-TZVPP   [5s3p2d1f|11s6p2d1f]
    h        6     16     14   def2-TZVPP   [3s2p1d|5s2p1d]
   ---------------------------------------------------------------------------
   total:   24    924    642
   ---------------------------------------------------------------------------

   total number of primitive shells          :   28
   total number of contracted shells         :  234
   total number of cartesian basis functions :  738
   total number of SCF-basis functions       :  642


 integral neglect threshold       :  0.45E-11
 integral storage threshold THIZE :  0.10E-06
 integral storage threshold THIME :         4

 RI-J AUXILIARY BASIS SET information:

              we will work with the 1s 3p 5d 7f 9g ... basis set
              ...i.e. with spherical basis functions...

   type   atoms  prim   cont   basis
   ---------------------------------------------------------------------------
    c       18     70     49   def2-TZVPP   [6s4p3d1f1g|12s5p4d2f1g]
    h        6     16     11   def2-TZVPP   [3s1p1d|5s2p1d]
   ---------------------------------------------------------------------------
   total:   24   1356    948
   ---------------------------------------------------------------------------

   total number of primitive shells          :   32
   total number of contracted shells         :  300
   total number of cartesian basis functions : 1170
   total number of SCF-basis functions       :  948


 symmetry group of the molecule :   c1 

 the group has the following generators :
   c1(z)

    1 symmetry operations found

 there are 1 real representations :   a   

 maximum number of shells which are related by symmetry :  1

  
           ------------------
           density functional
           ------------------
 Name of XC-Functional: Minnesota M11-L exchange functional
 [1] R. Peverati and D. G. Truhlar.,  J. Phys. Chem. Lett. 3, 117 (2012)
 spherical integration : Lebedev's spherical grid
 spherical gridsize    :                     6
    i.e. gridpoints    :                   974
  maximum batchsize    :                   100
 value for diffuse not defined
 radial integration    : Chebyshev 2nd kind (scaling 3)
 radial gridsize       :                    10
 integration cells     :                    24
 partition function    : becke
 partition sharpness   :                     3
  

 biggest AO integral is expected to be     5.725698708

          ------------------------
          nuclear repulsion energy  :   1004.36513084    
          ------------------------


         -----------------
         -S,T+V- integrals
         -----------------

 1e-integrals will be neglected if expon. factor < 0.452840E-12
 
 Difference densities algorithm switched on.
 The maximal number of linear combinations of
 difference densities is  20.

 DIIS switched on: error vector is FDS-SDF
 Max. Iterations for DIIS is     :   4
 DIIS matrix (see manual) 
    Scaling factor of diagonals  :  1.200
    threshold for scaling factor :  0.000

 scf convergence criterion : increment of total energy < .1000000D-06
                  and increment of one-electron energy < .1000000D-03

 MOs are in ASCII format !


    mo occupation :
   irrep   mo's   occupied
    a      642       57
 
 number of basis functions   :   642
 number of occupied orbitals :    57
 

 reading orbital data $scfmo  from file mos
 orbital characterization : expanded
 virtual MOs provided and orthogonalized by Cholesky decomposition

 automatic virtual orbital shift switched on 
      shift if e(lumo)-e(homo) < 0.10000000    

  
           ------------------------
               RI-J - INFORMATION
           ------------------------
 Contributions to RI integral batches: 
  neglected integral batches:                  7656
  direct contribution:                         6370
  memory contribution:                 13469
 Memory core needed for (P|Q) and Cholesky      7 MByte
 Memory core minimum needed except of (P|Q)     2 MByte
 Total minimum memory core needed (sum)         8 MByte
  
 ****************************************
 Memory allocated for RI-J   884 MByte
 ****************************************
                                            

 dump of DSCF restart information has been disabled !


 Starting SCF iterations

          Overall gridpoints after grid construction =        803472

 ITERATION  ENERGY          1e-ENERGY        2e-ENERGY     NORM[dD(SAO)]  TOL
   1  -686.54357698603    -2884.9076996     1193.9989918    0.000D+00 0.452D-11
                            Exc = -96.5681097585     Coul =  1290.56710152    
                              N = 113.99999969    
                            current damping = 0.300
 
          max. resid. norm for Fia-block=  3.984D-01 for orbital     10a         
          max. resid. fock norm         =  6.882D+00 for orbital    508a         

 ITERATION  ENERGY          1e-ENERGY        2e-ENERGY     NORM[dD(SAO)]  TOL
   2  -688.95796641593    -2924.7468859     1231.4237886    0.162D+02 0.433D-11
                            Exc = -99.4130422916     Coul =  1330.83683092    
                              N = 113.99999985    
                            current damping = 0.250
 
          Norm of current diis error:  2.4341    
          max. resid. norm for Fia-block=  9.210D-02 for orbital     13a         
          max. resid. fock norm         =  3.232D-01 for orbital    620a         

 ITERATION  ENERGY          1e-ENERGY        2e-ENERGY     NORM[dD(SAO)]  TOL
   3  -688.84578176922    -2908.8681275     1215.6572149    0.760D+01 0.375D-11
                            Exc = -99.5154033368     Coul =  1315.17261824    
                              N = 113.99999987    
                            current damping = 0.300
 
          Norm of current diis error:  3.0483    
          max. resid. norm for Fia-block=  4.153D-02 for orbital     51a         
          max. resid. fock norm         =  7.480D-02 for orbital    628a         

 ITERATION  ENERGY          1e-ENERGY        2e-ENERGY     NORM[dD(SAO)]  TOL
   4  -689.22348385426    -2917.8715663     1224.2829516    0.140D+01 0.260D-11
                            Exc = -99.5001092230     Coul =  1323.78306085    
                              N = 113.99999988    
                            current damping = 0.350
 
          Norm of current diis error: 0.53363    
          max. resid. norm for Fia-block=  1.353D-02 for orbital     36a         
          max. resid. fock norm         =  2.247D-02 for orbital    257a         

 ITERATION  ENERGY          1e-ENERGY        2e-ENERGY     NORM[dD(SAO)]  TOL
   5  -689.23603240828    -2921.3121801     1227.7110169    0.807D+00 0.217D-11
                            Exc = -99.6413974541     Coul =  1327.35241432    
                              N = 113.99999989    
                            current damping = 0.250
 
          Norm of current diis error: 0.92433E-01
          max. resid. norm for Fia-block=  5.233D-03 for orbital     37a         
          max. resid. fock norm         =  2.076D-02 for orbital    551a         
          mo-orthogonalization: Cholesky decomposition

 ITERATION  ENERGY          1e-ENERGY        2e-ENERGY     NORM[dD(SAO)]  TOL
   6  -689.23652047180    -2920.9780240     1227.3763726    0.310D+00 0.196D-11
                            Exc = -99.6417994930     Coul =  1327.01817214    
                              N = 113.99999989    
                            current damping = 0.300
 
          Norm of current diis error: 0.23629E-01
          max. resid. norm for Fia-block=  1.803D-03 for orbital     37a         
          max. resid. fock norm         =  5.946D-03 for orbital    551a         

 ITERATION  ENERGY          1e-ENERGY        2e-ENERGY     NORM[dD(SAO)]  TOL
   7  -689.23654474077    -2920.9952676     1227.3935920    0.337D-01 0.188D-11
                            Exc = -99.6453958755     Coul =  1327.03898786    
                              N = 113.99999989    
                            current damping = 0.350
 
          Norm of current diis error: 0.20672E-01
          max. resid. norm for Fia-block=  7.204D-04 for orbital     37a         
          max. resid. fock norm         =  2.392D-03 for orbital    549a         

 ITERATION  ENERGY          1e-ENERGY        2e-ENERGY     NORM[dD(SAO)]  TOL
   8  -689.23656232146    -2921.0248408     1227.4231476    0.124D-01 0.182D-11
                            Exc = -99.6451285064     Coul =  1327.06827611    
                              N = 113.99999989    
                            current damping = 0.200
 
          Norm of current diis error: 0.38073E-02
          max. resid. norm for Fia-block=  4.040D-04 for orbital     34a         
          max. resid. fock norm         =  1.354D-03 for orbital    549a         

 ITERATION  ENERGY          1e-ENERGY        2e-ENERGY     NORM[dD(SAO)]  TOL
   9  -689.23656327090    -2921.0120243     1227.4103302    0.356D-02 0.174D-11
                            Exc = -99.6457061003     Coul =  1327.05603631    
                              N = 113.99999989    
                            current damping = 0.250
 
          Norm of current diis error: 0.29580E-02
          max. resid. norm for Fia-block=  1.024D-04 for orbital     37a         
          max. resid. fock norm         =  3.407D-04 for orbital    549a         

 ITERATION  ENERGY          1e-ENERGY        2e-ENERGY     NORM[dD(SAO)]  TOL
  10  -689.23656364550    -2921.0221926     1227.4204981    0.116D-02 0.170D-11
                            Exc = -99.6456173821     Coul =  1327.06611545    
                              N = 113.99999989    
                            current damping = 0.300
 
          Norm of current diis error: 0.81598E-03
          max. resid. norm for Fia-block=  4.358D-05 for orbital     37a         
          max. resid. fock norm         =  1.421D-04 for orbital    548a         
          mo-orthogonalization: Cholesky decomposition

 ITERATION  ENERGY          1e-ENERGY        2e-ENERGY     NORM[dD(SAO)]  TOL
  11  -689.23656367589    -2921.0206092     1227.4189147    0.360D-03 0.166D-11
                            Exc = -99.6456545814     Coul =  1327.06456925    
                              N = 113.99999989    
                            current damping = 0.350
 
          Norm of current diis error: 0.32332E-03
          max. resid. norm for Fia-block=  1.667D-05 for orbital     35a         
          max. resid. fock norm         =  5.595D-05 for orbital    548a         

 ENERGY CONVERGED !


 ITERATION  ENERGY          1e-ENERGY        2e-ENERGY     NORM[dD(SAO)]  TOL
  12  -689.23656367548    -2921.0203097     1227.4186151    0.227D-03 0.164D-11
                            Exc = -99.6456587720     Coul =  1327.06427391    
                              N = 113.99999989    
                            current damping = 0.200
 
          Norm of current diis error: 0.37194E-03
          max. resid. norm for Fia-block=  4.691D-06 for orbital     38a         
          max. resid. fock norm         =  1.722D-05 for orbital    321a         

 End of SCF iterations

   convergence criteria satisfied after    12 iterations


                  ------------------------------------------ 
                 |  total energy      =    -689.23656367548  |
                  ------------------------------------------ 
                 :  kinetic energy    =     684.21023075336  :
                 :  potential energy  =   -1373.44679442884  :
                 :  virial theorem    =       1.99270739078  :
                 :  wavefunction norm =       1.00000000000  :
                  .......................................... 


 <geterg> : there is no data group $energy 


 <skperg> : $end is missing 


 orbitals $scfmo  will be written to file mos

    irrep                 53a         54a         55a         56a         57a   
 eigenvalues H         -0.26622    -0.25614    -0.25187    -0.22398    -0.22397
            eV          -7.2442     -6.9700     -6.8537     -6.0947     -6.0947
 occupation              2.0000      2.0000      2.0000      2.0000      2.0000

    irrep                 58a         59a         60a         61a         62a   
 eigenvalues H         -0.11266    -0.11265    -0.05021    -0.03021    -0.03020
            eV          -3.0655     -3.0653     -1.3664     -0.8221     -0.8218
 
 
 
 
 ==============================================================================
                           electrostatic moments
 ==============================================================================

 reference point for electrostatic moments:    0.00000   0.00000   0.00000

 
              nuc           elec       ->  total
 ------------------------------------------------------------------------------
                          charge      
 ------------------------------------------------------------------------------
         114.000000    -114.000000       0.000000
 
 ------------------------------------------------------------------------------
                       dipole moment  
 ------------------------------------------------------------------------------
   x       0.005454      -0.005821      -0.000367
   y       0.001929      -0.002113      -0.000184
   z       0.006604      -0.006730      -0.000125
 
   | dipole moment | =     0.0004 a.u. =     0.0011 debye 
 
 ------------------------------------------------------------------------------
                     quadrupole moment
 ------------------------------------------------------------------------------
  xx    1975.504921   -2033.268216     -57.763295
  yy    1975.890485   -2033.639563     -57.749078
  zz       0.000021     -78.921413     -78.921392
  xy       0.008348      -0.008139       0.000209
  xz       0.001753      -0.001823      -0.000070
  yz       0.005376      -0.005619      -0.000243
 
     1/3  trace=     -64.811255
     anisotropy=      21.165209


 ==============================================================================
                  MULLIKEN POPULATION ANALYSIS (CAO-BASIS)
 ==============================================================================

         BRUTTO POPULATIONS  
 
       values displayed are larger than   0.010000
 
 
 atomic populations from total density:
 
 atom      charge    n(s)      n(p)      n(d)      n(f)      n(g)
     1c     -0.06437   3.32823   2.61591   0.10981   0.01043
     2c     -0.06441   3.32823   2.61594   0.10981   0.01043
     3c     -0.06462   3.32835   2.61605   0.10980   0.01043
     4c     -0.06471   3.32838   2.61611   0.10980   0.01043
     5c     -0.06413   3.32812   2.61577   0.10981   0.01043
     6c     -0.06421   3.32817   2.61580   0.10981   0.01043
     7c     -0.07199   3.58543   2.43514   0.03427   0.01714
     8c     -0.07200   3.58542   2.43516   0.03427   0.01714
     9c     -0.07179   3.58536   2.43500   0.03429   0.01714
    10c     -0.07185   3.58534   2.43508   0.03429   0.01714
    11c     -0.07192   3.58547   2.43503   0.03427   0.01714
    12c     -0.07195   3.58550   2.43504   0.03428   0.01714
    13c     -0.04112   3.27691   2.77470  -0.02201   0.01153
    14c     -0.04109   3.27692   2.77466  -0.02201   0.01153
    15c     -0.04126   3.27701   2.77472  -0.02201   0.01153
    16c     -0.04119   3.27701   2.77465  -0.02201   0.01153
    17c     -0.04119   3.27689   2.77479  -0.02201   0.01153
    18c     -0.04116   3.27689   2.77476  -0.02201   0.01153
    19h      0.17752   0.78167   0.03718   0.00364
    20h      0.17752   0.78167   0.03718   0.00364
    21h      0.17745   0.78173   0.03719   0.00364
    22h      0.17745   0.78173   0.03719   0.00364
    23h      0.17752   0.78166   0.03718   0.00364
    24h      0.17752   0.78166   0.03718   0.00364
 
 moments (from total density versus population analysis)
 <charge> =             0.000000            0.000000
 <x   >   =            -0.000367            0.000445
 <y   >   =            -0.000184            0.000013
 <z   >   =            -0.000125           -0.000334
 <xx  >   =           -57.763295           34.896865
 <yy  >   =           -57.749078           34.890090
 <zz  >   =           -78.921392            0.000000
 <xy  >   =             0.000209            0.000374
 <xz  >   =            -0.000070           -0.000082
 <yz  >   =            -0.000243           -0.000262
------------------------------------------------------------------------


 
 
 ==============================================================================
 
HOMO-LUMO Separation
 HOMO         :   -0.22397493 H =     -6.09467 eV
 LUMO         :   -0.11265566 H =     -3.06552 eV
 HOMO-LUMO gap:    0.11131927 H =     +3.02915 eV
 
 ==============================================================================


    ------------------------------------------------------------------------
         total  cpu-time : 13 minutes and  8 seconds
         total wall-time :  25.54 seconds
    ------------------------------------------------------------------------

   ****  ridft : all done  ****


    2026-01-13 17:46:10.299 
