# Supplementary material for: A Molecular “Thermometer” for Measuring Effective Non‐Local Exchange
Source: J Comput Chem. 2026 Jun 23;47(17):e70436. doi: 10.1002/jcc.70436 (PMC13288322; doi:10.1002/jcc.70436)
Supplement: Supplementary file 2 — Data S2: jcc70436‐sup‐0002‐Supinfo.zip [file JCC-47-0-s001.zip › SI/dft-calculations/hexaethynylbenzene/M11-L/dftd3.out]

-----------------------------------
 s i m p l e   D F T - D 3  v1.2.1
-----------------------------------

Zero (Chai-Head-Gordon) damping: m11l-D3(0)
--------------------
  s6         1.0000
  s8         1.1129
  s9         0.0000
 rs6         2.3933
 rs8         1.0000
 alp        14.0000
--------------------

Dispersion energy:      -1.0151886577622E-02 Eh

[Info] Dispersion energy written to .EDISP
