# Supplementary material for: A Molecular “Thermometer” for Measuring Effective Non‐Local Exchange
Source: J Comput Chem. 2026 Jun 23;47(17):e70436. doi: 10.1002/jcc.70436 (PMC13288322; doi:10.1002/jcc.70436)
Supplement: Supplementary file 2 — Data S2: jcc70436‐sup‐0002‐Supinfo.zip [file JCC-47-0-s001.zip › SI/dft-calculations/hexaethynylbenzene/M11-L/control]

$title
$symmetry c1
$redundant    file=coord
$coord    file=coord
$atoms
    basis =def2-TZVPP
    jbas  =def2-TZVPP
$basis    file=basis
$scfmo    file=mos
$closed shells
 a       1-57                                   ( 2 )
$scfiterlimit      250
$scfdamp   start=0.300  step=0.050  min=0.100
$scfdiis
$scforbitalshift  automatic=.1
$energy    file=energy
$grad    file=gradient
$dft
    functional   M11-L
    gridsize   6
$scfconv        7
$ricore     1000
$rij
$jbas    file=auxbasis
$thize     0.10000000E-06
$thime        4
$scfintunit
 unit=30       size=1000     file=twoint
$rundimensions
   natoms=24
$last step     ridft
$maxcor  1000
$rpacor  1000
$pop
$jbas file=auxbasis
$statpt
   itrvec 0
   tradius 0.3
$xctype MGGA (not to be modified here)
$orbital_max_rnorm 0.17215624464826E-04
$last SCF energy change = -689.23656
$subenergy  Etot         E1                  Ej                Ex                 Ec                 En
-689.2365636755    -2921.020309654     1327.064273909     0.000000000000     0.000000000000     1004.365130842
$charge from ridft
          0.000 (not to be modified here)
$dipole from ridft
  x    -0.00036668870657    y    -0.00018355376280    z    -0.00012547048964    a.u.
   | dipole | =    0.0010899862  debye
$end
