# Supplementary material for: A Molecular “Thermometer” for Measuring Effective Non‐Local Exchange
Source: J Comput Chem. 2026 Jun 23;47(17):e70436. doi: 10.1002/jcc.70436 (PMC13288322; doi:10.1002/jcc.70436)
Supplement: Supplementary file 2 — Data S2: jcc70436‐sup‐0002‐Supinfo.zip [file JCC-47-0-s001.zip › SI/dft-calculations/hexaethynylbenzene/SCS-wB2PLYP/SCS-wB2PLYP.inp]

! wB2PLYP D4 def2-TZVPP
! def2-TZVPP/C
! DEFGRID3 TightSCF
! MiniPrint
! NoTRAH
%scf
	MaxIter 250
end
%maxcore 15500
%pal
   nprocs 4
end
%mp2
DoSCS true
RI true
PS 1.2000
PT 0.3333
end
%method
D4S6 0.6400
D4S8 1.16888646
D4A1 0.44154604
D4A2 4.73114642
end
* xyzfile 0 1 struc.xyz
