# Supplementary material for: A Molecular “Thermometer” for Measuring Effective Non‐Local Exchange
Source: J Comput Chem. 2026 Jun 23;47(17):e70436. doi: 10.1002/jcc.70436 (PMC13288322; doi:10.1002/jcc.70436)
Supplement: Supplementary file 2 — Data S2: jcc70436‐sup‐0002‐Supinfo.zip [file JCC-47-0-s001.zip › SI/dft-calculations/hexaethynylbenzene/wB97X-2/orca.out]

                                 *****************
                                 * O   R   C   A *
                                 *****************

                                            #,                                       
                                            ###                                      
                                            ####                                     
                                            #####                                    
                                            ######                                   
                                           ########,                                 
                                     ,,################,,,,,                         
                               ,,#################################,,                 
                          ,,##########################################,,             
                       ,#########################################, ''#####,          
                    ,#############################################,,   '####,        
                  ,##################################################,,,,####,       
                ,###########''''           ''''###############################       
              ,#####''   ,,,,##########,,,,          '''####'''          '####       
            ,##' ,,,,###########################,,,                        '##       
           ' ,,###''''                  '''############,,,                           
         ,,##''                                '''############,,,,        ,,,,,,###''
      ,#''                                            '''#######################'''  
     '                                                          ''''####''''         
             ,#######,   #######,   ,#######,      ##                                
            ,#'     '#,  ##    ##  ,#'     '#,    #''#        ,####,   ,####,        
            ##       ##  ##   ,#'  ##            #'  '#       #'       #'  '#        
            ##       ##  #######   ##           ,######,      #####,   #    #        
            '#,     ,#'  ##    ##  '#,     ,#' ,#      #,     #,   #   #,  ,#        
             '#######'   ##     ##  '#######'  #'      '#     '####' # '####'        


                #########################################################
                #                        -***-                          #
                #          Department of theory and spectroscopy        #
                #                                                       #
                #                      Frank Neese                      #
                #                                                       #
                #     Directorship, Architecture, Infrastructure        #
                #                    SHARK, DRIVERS                     #
                #        Core code/Algorithms in most modules           #
                #                                                       #
                #        Max Planck Institute fuer Kohlenforschung      #
                #                Kaiser Wilhelm Platz 1                 #
                #                 D-45470 Muelheim/Ruhr                 #
                #                      Germany                          #
                #                                                       #
                #                  All rights reserved                  #
                #                        -***-                          #
                #########################################################


                         Program Version 6.0.1  -  RELEASE   -


 With contributions from (in alphabetic order):
[Max-Planck-Institut fuer Kohlenforschung]                               
  Daniel Aravena         : Magnetic Suceptibility                        
  Michael Atanasov       : Ab Initio Ligand Field Theory (pilot matlab implementation)
  Alexander A. Auer      : GIAO ZORA, VPT2 properties, NMR spectrum      
  Ute Becker             : All parallelization in ORCA, NUMFREQ, NUMCALC 
  Giovanni Bistoni       : ED, misc. LED, open-shell LED, HFLD           
  Martin Brehm           : Molecular dynamics                            
  Dmytro Bykov           : pre 5.0 version of the SCF Hessian            
  Marcos Casanova-Páez   : Triplet and SCS-CIS(D). UHF-(DLPNO)-IP/EA/STEOM-CCSD. UHF-CVS-IP/STEOM-CCSD   
  Vijay G. Chilkuri      : MRCI spin determinant printing, contributions to CSF-ICE 
  Pauline Colinet        : FMM embedding                                 
  Dipayan Datta          : RHF DLPNO-CCSD density                        
  Achintya Kumar Dutta   : EOM-CC, STEOM-CC                              
  Nicolas Foglia         : Exact transition moments, OPA infrastructure, MCD improvements    
  Dmitry Ganyushin       : Spin-Orbit,Spin-Spin,Magnetic field MRCI      
  Miquel Garcia-Rates    : C-PCM and meta-GGA Hessian, CCSD/C-PCM, Gaussian charge scheme 
  Tiago L. C. Gouveia    : GS-ROHF, GS-ROCIS                             
  Yang Guo               : DLPNO-NEVPT2, F12-NEVPT2, CIM, IAO-localization        
  Andreas Hansen         : Spin unrestricted coupled pair/coupled cluster methods 
  Ingolf Harden          : AUTO-CI MPn and infrastructure                
  Benjamin Helmich-Paris : MC-RPA, TRAH-(SCF,CASSCF), AVAS, COSX integrals, SCF dyn. polar. 
  Lee Huntington         : MR-EOM, pCC                                   
  Robert Izsak           : Overlap fitted RIJCOSX, COSX-SCS-MP3, EOM     
  Riya Kayal             : Wick's Theorem for AUTO-CI, AUTO-CI UHF-CCSDT 
  Emily Kempfer          : AUTO-CI, RHF CISDT and CCSDT                  
  Christian Kollmar      : KDIIS, OOCD, Brueckner-CCSD(T), CCSD density, CASPT2, CASPT2-K, improved NEVPT2 
  Axel Koslowski         : Symmetry handling                             
  Simone Kossmann        : meta-GGA functionals, TD-DFT gradient, OOMP2, (MP2 Hessian; deprecated post 5.0) 
  Lucas Lang             : DCDCAS                                        
  Marvin Lechner         : AUTO-CI (C++ implementation), FIC-MRCC        
  Spencer Leger          : CASSCF response                               
  Dagmar Lenk            : GEPOL surface, SMD, ORCA-2-JSON               
  Dimitrios Liakos       : Extrapolation schemes; Compound Job, initial MDCI parallelization 
  Dimitrios Manganas     : Further ROCIS development; embedding schemes. LFT, Crystal Embedding 
  Dimitrios Pantazis     : SARC Basis sets                               
  Anastasios Papadopoulos: AUTO-CI, single reference methods and gradients 
  Taras Petrenko         : pre 6.0 DFT Hessian and TD-DFT gradient, (ASA, deprecated), ECA, 1-Electron XAS/XES, NRVS 
  Peter Pinski           : DLPNO-MP2, DLPNO-MP2 Gradient                 
  Christoph Reimann      : Effective Core Potentials                     
  Marius Retegan         : Local ZFS, SOC                                
  Christoph Riplinger    : Optimizer, TS searches, QM/MM, DLPNO-CCSD(T), (RO)-DLPNO pert. Triples 
  Michael Roemelt        : Original ROCIS implementation                 
  Masaaki Saitow         : Open-shell DLPNO-CCSD energy and density      
  Barbara Sandhoefer     : DKH picture change effects                    
  Kantharuban Sivalingam : CASSCF convergence/infrastructure, NEVPT2 and variants, FIC-MRCI 
  Bernardo de Souza      : ESD, SOC TD-DFT                               
  Georgi L. Stoychev     : AutoAux, RI-MP2 NMR, DLPNO-MP2 response, X2C  
  Van Anh Tran           : RI-MP2 g-tensors                              
  Willem Van den Heuvel  : Paramagnetic NMR                              
  Zikuan Wang            : NOTCH, Electric field optimization            
  Frank Wennmohs         : Technical directorship and infrastructure     
  Hang Xu                : AUTO-CI-Response properties                   
                                                                         
[FACCTs GmbH]                                                            
  Markus Bursch, Miquel Garcia-Rates, Christoph Riplinger, Bernardo de Souza, Georgi L. Stoychev 
                                                                 
  APM, Basis sets (HGBS, AHGBS, def-TZVP (Ac-Lr), def2-XVPD (La-Lu)), CI-OPT, improved COSX, DLPNO-Multilevel,           
  DOCKER, DRACO, updates on ESD, GOAT, IRC, LR-CPCM, MBIS, meta-GGA TD-DFT gradient, ML-optimized integration grids, 
  MM, NACMEs, nearIR, NEB, NEB-TS, NL-DFT gradient (VV10), 2- and 3-layer-ONIOM, interface openCOSMO-RS, QMMM,   
  Crystal-QMMM, SF, symmetry and pop. for TD-DFT, r2SCAN hybrids, SOLVATOR                                   
                                                                         
[Other institutions]                                                     
  V. Asgeirsson          : NEB                                           
  Christoph Bannwarth    : sTDA-DFT, sTD-DFT, PBEh-3c, B97-3c, D3        
  Sebastian Ehlert       : rSCAN, r2SCAN, r2SCAN-3c, D4, dhf basis sets  
  Marvin Friede          : D4 for Fr, Ra, Ac-Lr                          
  Lars Goerigk           : TD-DFT with DH, B97 family of functionals     
  Stefan Grimme          : VdW corrections, initial TS optimization, DFT functionals, gCP, sTDA/sTD-DF 
  Waldemar Hujo          : DFT-NL                                        
  H. Jonsson             : NEB                                           
  Holger Kruse           : gCP                                           
  Marcel Mueller         : wB97X-3c, vDZP basis set                      
  Hagen Neugebauer       : wr2SCAN                                       
  Tobias Risthaus        : range-separated hybrid DFT                    
  Lukas Wittmann         : regularized MP2, r2SCAN double-hybrids, wr2SCAN        
                                                                         
We gratefully acknowledge several colleagues who have allowed us to      
interface, adapt or use parts of their codes:                            
  Ed Valeev, F. Pavosevic, A. Kumar             : LibInt (2-el integral package), F12 methods 
  Garnet Chan, S. Sharma, J. Yang, R. Olivares  : DMRG                   
  Ulf Ekstrom                                   : XCFun DFT Library      
  Mihaly Kallay                                 : mrcc  (arbitrary order and MRCC methods)
  Frank Weinhold                                : gennbo (NPA and NBO analysis)           
  Simon Mueller                                 : openCOSMO-RS                            
  Christopher J. Cramer and Donald G. Truhlar   : smd solvation model                     
  S Lehtola, MJT Oliveira, MAL Marques          : LibXC Library                           
  Liviu Ungur et al                             : ANISO software                          


 Your calculation uses the libint2 library for the computation of 2-el integrals
 For citations please refer to: http://libint.valeyev.net

 Your ORCA version has been built with support for libXC version: 6.2.2
 For citations please refer to: https://libxc.gitlab.io

 This ORCA versions uses:
   CBLAS   interface :  Fast vector & matrix operations
   LAPACKE interface :  Fast linear algebra routines
   SCALAPACK package :  Parallel linear algebra routines
   Shared memory     :  Shared parallel matrices
   BLAS/LAPACK       :  OpenBLAS 0.3.27  USE64BITINT DYNAMIC_ARCH NO_AFFINITY Haswell SINGLE_THREADED
        Core in use  :  Haswell
   Copyright (c) 2011-2014, The OpenBLAS Project


NOTE: MaxCore=15500 MB was set to SCF,MP2,MDCI,CIPSI,MRCI and CIS
      => If you want to overwrite this, your respective input block should be placed after the MaxCore statement


***************************************
The coordinates will be read from file: struc.xyz
***************************************


XCFun DFT library Copyright 2009-2010 Ulf Ekstrom and contributors.
See http://admol.org/xcfun for more information.
This is free software; see the source code for copying conditions.
There is ABSOLUTELY NO WARRANTY; not even for MERCHANTABILITY or FITNESS FOR A PARTICULAR PURPOSE.
For details see the documentation.
Scientific users of this library should cite U. Ekstrom, L. Visscher, R. Bast, A. J. Thorvaldsen and K. Ruud;
J.Chem.Theor.Comp. 2010, DOI: 10.1021/ct100117s
XCFun Version 0.99 

Warning: RI is on but no J-basis has been assigned. Assigning Def2/J (nothing to worry about!)
================================================================================

----- Orbital basis set information -----
Your calculation utilizes the basis: def2-TZVPP
   F. Weigend and R. Ahlrichs, Phys. Chem. Chem. Phys. 7, 3297 (2005).

----- AuxJ basis set information -----
Your calculation utilizes the auxiliary basis: def2/J
   F. Weigend, Phys. Chem. Chem. Phys. 8, 1057 (2006).

----- AuxC basis set information -----
Your calculation utilizes the auxiliary basis: def2-TZVPP/C
  H-La, Hf-Rn : A. Hellweg, C. Hattig, S. Hofener and W. Klopper, Theor. Chem. Acc. 117, 587 (2007).
        Ce-Lu : J. Chmela and M. E. Harding, Mol. Phys. (2018).

================================================================================
                                        WARNINGS
                       Please study these warnings very carefully!
================================================================================


WARNING: No MP2 level density has been requested!
         To calculate MP2 level properties use
         %mp2 Density relaxed end
         or
         %mp2 Density unrelaxed end
         Otherwise for double-hybrid DFT only the energy is correct!

WARNING: The frozen-core approximation is turned on by default for 
         the MP2 part of double-hybrid DFT.

WARNING:  You are using a Range-Separated Double Hybrid functional with Doubles Correction 
          Changing Mode to AOINTS 


================================================================================
                                       INPUT FILE
================================================================================
NAME = wB97X-2.inp
|  1> ! wB97X-2  def2-TZVPP
|  2> ! def2-TZVPP/C
|  3> ! DEFGRID3 TightSCF
|  4> ! MiniPrint
|  5> ! NoTRAH
|  6> %scf
|  7> 	MaxIter 250
|  8> end
|  9> %maxcore 15500
| 10> %pal
| 11>    nprocs 4
| 12> end
| 13> 
| 14> * xyzfile 0 1 struc.xyz
| 15> 
| 16>                          ****END OF INPUT****
================================================================================

                       ****************************
                       * Single Point Calculation *
                       ****************************

---------------------------------
CARTESIAN COORDINATES (ANGSTROEM)
---------------------------------
  C     -1.221759    0.705428    0.000155
  C     -1.221754   -0.705402    0.000141
  C      0.000068    1.410923    0.000070
  C      0.000088   -1.410871    0.000075
  C      1.221897    0.705451    0.000279
  C      1.221918   -0.705382    0.000062
  C     -2.450044    1.414635    0.000007
  C     -2.450006   -1.414666    0.000250
  C     -0.000021    2.829269   -0.000127
  C     -0.000009   -2.829212   -0.000216
  C      2.450179    1.414673    0.000231
  C      2.450212   -1.414596    0.000046
  C     -3.505641    2.024440   -0.000124
  C     -3.505585   -2.024508    0.000366
  C     -0.000246    4.048330   -0.000298
  C     -0.000272   -4.048279   -0.000457
  C      3.505794    2.024437    0.000199
  C      3.505760   -2.024466    0.000041
  H     -4.425402    2.555758   -0.000245
  H     -4.425311   -2.555877    0.000463
  H     -0.000422    5.110534   -0.000444
  H     -0.000511   -5.110478   -0.000671
  H      4.425582    2.555717    0.000169
  H      4.425487   -2.555857    0.000030

----------------------------
CARTESIAN COORDINATES (A.U.)
----------------------------
  NO LB      ZA    FRAG     MASS         X           Y           Z
   0 C     6.0000    0    12.011   -2.308790    1.333067    0.000293
   1 C     6.0000    0    12.011   -2.308780   -1.333017    0.000267
   2 C     6.0000    0    12.011    0.000128    2.666259    0.000133
   3 C     6.0000    0    12.011    0.000167   -2.666160    0.000141
   4 C     6.0000    0    12.011    2.309051    1.333110    0.000526
   5 C     6.0000    0    12.011    2.309091   -1.332979    0.000118
   6 C     6.0000    0    12.011   -4.629912    2.673272    0.000012
   7 C     6.0000    0    12.011   -4.629841   -2.673331    0.000472
   8 C     6.0000    0    12.011   -0.000040    5.346544   -0.000240
   9 C     6.0000    0    12.011   -0.000016   -5.346436   -0.000408
  10 C     6.0000    0    12.011    4.630166    2.673345    0.000436
  11 C     6.0000    0    12.011    4.630229   -2.673199    0.000086
  12 C     6.0000    0    12.011   -6.624702    3.825638   -0.000233
  13 C     6.0000    0    12.011   -6.624596   -3.825765    0.000692
  14 C     6.0000    0    12.011   -0.000466    7.650234   -0.000563
  15 C     6.0000    0    12.011   -0.000514   -7.650139   -0.000864
  16 C     6.0000    0    12.011    6.624990    3.825632    0.000377
  17 C     6.0000    0    12.011    6.624925   -3.825687    0.000077
  18 H     1.0000    0     1.008   -8.362798    4.829682   -0.000462
  19 H     1.0000    0     1.008   -8.362625   -4.829908    0.000876
  20 H     1.0000    0     1.008   -0.000798    9.657510   -0.000840
  21 H     1.0000    0     1.008   -0.000967   -9.657404   -0.001269
  22 H     1.0000    0     1.008    8.363139    4.829604    0.000318
  23 H     1.0000    0     1.008    8.362958   -4.829870    0.000056


           ************************************************************
           *        Program running with 4 parallel MPI-processes     *
           *              working on a common directory               *
           ************************************************************
------------------------------------------------------------------------------
                   ___                                                        
                  /   \      - P O W E R E D   B Y -                         
                 /     \                                                     
                 |  |  |   _    _      __       _____    __    __             
                 |  |  |  | |  | |    /  \     |  _  \  |  |  /  |          
                  \  \/   | |  | |   /    \    | | | |  |  | /  /          
                 / \  \   | |__| |  /  /\  \   | |_| |  |  |/  /          
                |  |  |   |  __  | /  /__\  \  |    /   |      \           
                |  |  |   | |  | | |   __   |  |    \   |  |\   \          
                \     /   | |  | | |  |  |  |  | |\  \  |  | \   \       
                 \___/    |_|  |_| |__|  |__|  |_| \__\ |__|  \__/        
                                                                              
                      - O R C A' S   B I G   F R I E N D -                    
                                      &                                       
                       - I N T E G R A L  F E E D E R -                       
                                                                              
 v1 FN, 2020, v2 2021, v3 2022-2024                                           
------------------------------------------------------------------------------


----------------------
SHARK INTEGRAL PACKAGE
----------------------

Number of atoms                             ...     24
Number of basis functions                   ...    642
Number of shells                            ...    234
Maximum angular momentum                    ...      3
Integral batch strategy                     ... SHARK/LIBINT Hybrid
RI-J (if used) integral strategy            ... SPLIT-RIJ (Revised 2003 algorithm where possible)
Printlevel                                  ...      1
Contraction scheme used                     ... SEGMENTED contraction
Prescreening option                         ... SCHWARTZ
   Thresh                                   ... 2.500e-11
   Tcut                                     ... 2.500e-12
   Tpresel                                  ... 2.500e-12 
Coulomb Range Separation                    ... NOT USED
Exchange Range Separation                   ... Long Range
   Mu parameter                             ... 3.000e-01
   Scaling (regular/separated)              ... 6.362e-01 3.155e-01
Multipole approximations                    ... NOT USED
Finite Nucleus Model                        ... NOT USED
CABS basis                                  ... NOT available
Auxiliary Coulomb fitting basis             ... AVAILABLE
   # of basis functions in Aux-J            ...    948
   # of shells in Aux-J                     ...    300
   Maximum angular momentum in Aux-J        ...      4
Auxiliary J/K fitting basis                 ... NOT available
Auxiliary Correlation fitting basis         ... AVAILABLE
   # of basis functions in Aux-C            ...   1548
   # of shells in Aux-C                     ...    456
   Maximum angular momentum in Aux-C        ...      4
Auxiliary 'external' fitting basis          ... NOT available

Checking pre-screening integrals            ... done (  0.0 sec) Dimension = 234
Check shell pair data                       ... done (  0.0 sec)
Shell pair information
Shell pair cut-off parameter TPreSel        ...   2.5e-12
Total number of shell pairs                 ...     27495
Shell pairs after pre-screening             ...     20717
Total number of primitive shell pairs       ...     83850
Primitive shell pairs kept                  ...     43659
          la=0 lb=0:   4245 shell pairs
          la=1 lb=0:   5526 shell pairs
          la=1 lb=1:   1860 shell pairs
          la=2 lb=0:   3240 shell pairs
          la=2 lb=1:   2196 shell pairs
          la=2 lb=2:    663 shell pairs
          la=3 lb=0:   1374 shell pairs
          la=3 lb=1:    914 shell pairs
          la=3 lb=2:    564 shell pairs
          la=3 lb=3:    135 shell pairs

Calculating one electron integrals          ... done (  0.0 sec)
Calculating RI/J V-Matrix + Cholesky decomp.... done (  0.0 sec)
Calculating RI/C V-Matrix + Cholesky decomp.... done (  0.1 sec)
Calculating Nuclear repulsion               ... done (  0.0 sec) ENN=   1004.365125901219 Eh

Diagonalization of the overlap matrix:
Smallest eigenvalue                        ... 1.576e-06
Time for diagonalization                   ...    0.049 sec
Threshold for overlap eigenvalues          ... 1.000e-07
Number of eigenvalues below threshold      ... 0
Time for construction of square roots      ...    0.026 sec
Total time needed                          ...    0.078 sec

-------------------
DFT GRID GENERATION
-------------------

General Integration Accuracy     IntAcc      ... 4.959
Radial Grid Type                 RadialGrid  ... OptM3 with GC (2021)
Angular Grid (max. ang.)         AngularGrid ... 6 (Lebedev-590)
Angular grid pruning method      GridPruning ... 4 (adaptive)
Weight generation scheme         WeightScheme... mBecke (2022)
Basis function cutoff            BFCut       ... 1.0000e-11
Integration weight cutoff        WCut        ... 1.0000e-14
Partially contracted basis set               ... off
Rotationally invariant grid construction     ... off
Angular grids for H and He will be reduced by one unit

Total number of grid points                  ...   309087
Total number of batches                      ...     4838
Average number of points per batch           ...       63
Average number of grid points per atom       ...    12879

--------------------
COSX GRID GENERATION
--------------------

GRIDX 1
-------
General Integration Accuracy     IntAcc      ... 4.020
Radial Grid Type                 RadialGrid  ... OptM3 with GC (2021)
Angular Grid (max. ang.)         AngularGrid ... 2 (Lebedev-110)
Angular grid pruning method      GridPruning ... 4 (adaptive)
Weight generation scheme         WeightScheme... mBecke (2022)
Basis function cutoff            BFCut       ... 1.0000e-11
Integration weight cutoff        WCut        ... 1.0000e-14
Partially contracted basis set               ... on
Rotationally invariant grid construction     ... off
Angular grids for H and He will be reduced by one unit

Total number of grid points                  ...    36568
Total number of batches                      ...      300
Average number of points per batch           ...      121
Average number of grid points per atom       ...     1524
UseSFitting                                  ... on

GRIDX 2
-------
General Integration Accuracy     IntAcc      ... 4.338
Radial Grid Type                 RadialGrid  ... OptM3 with GC (2021)
Angular Grid (max. ang.)         AngularGrid ... 3 (Lebedev-194)
Angular grid pruning method      GridPruning ... 4 (adaptive)
Weight generation scheme         WeightScheme... mBecke (2022)
Basis function cutoff            BFCut       ... 1.0000e-11
Integration weight cutoff        WCut        ... 1.0000e-14
Partially contracted basis set               ... on
Rotationally invariant grid construction     ... off
Angular grids for H and He will be reduced by one unit

Total number of grid points                  ...    80864
Total number of batches                      ...      644
Average number of points per batch           ...      125
Average number of grid points per atom       ...     3369
UseSFitting                                  ... on

GRIDX 3
-------
General Integration Accuracy     IntAcc      ... 4.871
Radial Grid Type                 RadialGrid  ... OptM3 with GC (2021)
Angular Grid (max. ang.)         AngularGrid ... 4 (Lebedev-302)
Angular grid pruning method      GridPruning ... 4 (adaptive)
Weight generation scheme         WeightScheme... mBecke (2022)
Basis function cutoff            BFCut       ... 1.0000e-11
Integration weight cutoff        WCut        ... 1.0000e-14
Partially contracted basis set               ... on
Rotationally invariant grid construction     ... off
Angular grids for H and He will be reduced by one unit

Total number of grid points                  ...   147098
Total number of batches                      ...     1160
Average number of points per batch           ...      126
Average number of grid points per atom       ...     6129
UseSFitting                                  ... on
Initializing property integral containers    ... done (  0.0 sec)

SHARK setup successfully completed in   6.0 seconds

Maximum memory used throughout the entire STARTUP-calculation: 95.3 MB


           ************************************************************
           *        Program running with 4 parallel MPI-processes     *
           *              working on a common directory               *
           ************************************************************
Loading Hartree-Fock densities                     ... done
Calculating cut-offs                               ... done
Initializing the effective Hamiltonian             ... done
Setting up the integral package (SHARK)            ... done
Starting the Coulomb interaction                   ... done (   0.4 sec)
Making the grid                                    ... done (   0.2 sec)
Mapping shells                                     ... done
Starting the XC term evaluation                    ... done (   0.3 sec)
  promolecular density results
     # of electrons  =    113.992278578
     EX              =    -93.504814027
     EC              =     -3.705934594
     EX+EC           =    -97.210748621
Transforming the Hamiltonian                       ... done (   0.0 sec)
Diagonalizing the Hamiltonian                      ... done (   0.1 sec)
Back transforming the eigenvectors                 ... done (   0.0 sec)
Now organizing SCF variables                       ... done
             **** ENERGY FILE WAS UPDATED (wB97X-2.en.tmp) ****
Finished Guess after   1.4 sec
Maximum memory used throughout the entire GUESS-calculation: 50.2 MB


           ************************************************************
           *        Program running with 4 parallel MPI-processes     *
           *              working on a common directory               *
           ************************************************************
----------------------------------------D-I-I-S--------------------------------------------
Iteration    Energy (Eh)           Delta-E    RMSDP     MaxDP     DIISErr   Damp  Time(sec)
-------------------------------------------------------------------------------------------
               ***  Starting incremental Fock matrix formation  ***
    1    -685.9112422953311352     0.00e+00  1.73e-03  1.34e-01  1.36e-01  0.700  38.7
    2    -686.0718165471013208    -1.61e-01  1.34e-03  6.48e-02  9.29e-02  0.700  16.7
                               ***Turning on AO-DIIS***
    3    -686.1713528352544245    -9.95e-02  1.07e-03  6.12e-02  5.87e-02  0.700  16.4
    4    -686.2344395187393502    -6.31e-02  2.50e-03  1.36e-01  4.03e-02  0.000  16.0
    5    -686.3718560897706311    -1.37e-01  1.52e-04  5.62e-03  3.33e-03  0.000  16.8
                              *** Initializing SOSCF ***
---------------------------------------S-O-S-C-F--------------------------------------
Iteration    Energy (Eh)           Delta-E    RMSDP     MaxDP     MaxGrad    Time(sec)
--------------------------------------------------------------------------------------
    6    -686.3721970354550876    -3.41e-04  7.19e-05  2.81e-03  1.84e-03    14.6
               *** Restarting incremental Fock matrix formation ***
    7    -686.3722983599647023    -1.01e-04  9.67e-05  3.75e-03  1.12e-03    38.7
    8    -686.3723268455283915    -2.85e-05  7.15e-05  2.91e-03  5.50e-04    29.1
    9    -686.3723332191565305    -6.37e-06  4.82e-05  1.74e-03  3.21e-04    28.4
   10    -686.3723362584038341    -3.04e-06  1.60e-05  1.08e-03  4.37e-05    27.4
   11    -686.3723363056386688    -4.72e-08  1.53e-05  7.94e-04  2.91e-05    23.2
   12    -686.3723363094755996    -3.84e-09  2.84e-05  1.69e-03  5.82e-06    22.4
                 **** Energy Check signals convergence ****

               *****************************************************
               *                     SUCCESS                       *
               *           SCF CONVERGED AFTER  12 CYCLES          *
               *****************************************************

Recomputing exchange energy using gridx3       ... done (   61.484 sec)
Old exchange energy                            :    -66.091766130 Eh
New exchange energy                            :    -66.091755693 Eh
Exchange energy change after final integration :      0.000010437 Eh
Total energy after final integration           :   -686.372325873 Eh
             **** ENERGY FILE WAS UPDATED (wB97X-2.en.tmp) ****

----------------
TOTAL SCF ENERGY
----------------

Total Energy       :       -686.37232587287258 Eh          -18677.14051 eV

Components:
Nuclear Repulsion  :       1004.36512590121913 Eh           27330.16451 eV
Electronic Energy  :      -1690.73746221069473 Eh          -46007.30531 eV
One Electron Energy:      -2919.88712334690126 Eh          -79454.16800 eV
Two Electron Energy:       1229.14966113620653 Eh           33446.86269 eV

Virial components:
Potential Energy   :      -1371.14750639831573 Eh          -37310.82049 eV
Kinetic Energy     :        684.77518052544303 Eh           18633.67998 eV
Virial Ratio       :          2.00233236453781

DFT components:
N(Alpha)           :       57.000004095371 electrons
N(Beta)            :       57.000004095371 electrons
N(Total)           :      114.000008190742 electrons
E(XC)              :      -30.432936450976 Eh       

---------------
SCF CONVERGENCE
---------------

  Last Energy change         ...    3.8369e-09  Tolerance :   1.0000e-08
  Last MAX-Density change    ...    1.6906e-03  Tolerance :   1.0000e-07
  Last RMS-Density change    ...    2.8382e-05  Tolerance :   5.0000e-09
  Last DIIS Error            ...    1.8445e-03  Tolerance :   5.0000e-07
  Last Orbital Gradient      ...    5.8169e-06  Tolerance :   1.0000e-05
  Last Orbital Rotation      ...    1.1057e-05  Tolerance :   1.0000e-05


----------------
ORBITAL ENERGIES
----------------

  NO   OCC          E(Eh)            E(eV) 
   0   2.0000     -10.865515      -295.6657 
   1   2.0000     -10.865126      -295.6551 
   2   2.0000     -10.865121      -295.6550 
   3   2.0000     -10.864257      -295.6315 
   4   2.0000     -10.864252      -295.6313 
   5   2.0000     -10.863839      -295.6201 
   6   2.0000     -10.817560      -294.3608 
   7   2.0000     -10.817554      -294.3606 
   8   2.0000     -10.817549      -294.3605 
   9   2.0000     -10.817542      -294.3603 
  10   2.0000     -10.817538      -294.3602 
  11   2.0000     -10.817531      -294.3600 
  12   2.0000     -10.812070      -294.2114 
  13   2.0000     -10.812068      -294.2113 
  14   2.0000     -10.812066      -294.2113 
  15   2.0000     -10.812066      -294.2113 
  16   2.0000     -10.812064      -294.2112 
  17   2.0000     -10.812061      -294.2111 
  18   2.0000      -1.134541       -30.8724 
  19   2.0000      -1.047820       -28.5126 
  20   2.0000      -1.047818       -28.5126 
  21   2.0000      -0.970004       -26.3952 
  22   2.0000      -0.970000       -26.3950 
  23   2.0000      -0.951539       -25.8927 
  24   2.0000      -0.949529       -25.8380 
  25   2.0000      -0.919401       -25.0182 
  26   2.0000      -0.919398       -25.0181 
  27   2.0000      -0.847155       -23.0523 
  28   2.0000      -0.847147       -23.0521 
  29   2.0000      -0.772690       -21.0260 
  30   2.0000      -0.753720       -20.5098 
  31   2.0000      -0.697696       -18.9853 
  32   2.0000      -0.697695       -18.9852 
  33   2.0000      -0.676221       -18.4009 
  34   2.0000      -0.676215       -18.4007 
  35   2.0000      -0.666206       -18.1284 
  36   2.0000      -0.660578       -17.9752 
  37   2.0000      -0.653242       -17.7756 
  38   2.0000      -0.623551       -16.9677 
  39   2.0000      -0.623548       -16.9676 
  40   2.0000      -0.565928       -15.3997 
  41   2.0000      -0.562646       -15.3104 
  42   2.0000      -0.562622       -15.3097 
  43   2.0000      -0.476099       -12.9553 
  44   2.0000      -0.476098       -12.9553 
  45   2.0000      -0.408572       -11.1178 
  46   2.0000      -0.408571       -11.1178 
  47   2.0000      -0.401233       -10.9181 
  48   2.0000      -0.401224       -10.9179 
  49   2.0000      -0.397512       -10.8169 
  50   2.0000      -0.395078       -10.7506 
  51   2.0000      -0.381384       -10.3780 
  52   2.0000      -0.381374       -10.3777 
  53   2.0000      -0.364559        -9.9202 
  54   2.0000      -0.360915        -9.8210 
  55   2.0000      -0.304519        -8.2864 
  56   2.0000      -0.304515        -8.2863 
  57   0.0000       0.013520         0.3679 
  58   0.0000       0.013533         0.3682 
  59   0.0000       0.106844         2.9074 
  60   0.0000       0.123832         3.3696 
  61   0.0000       0.123837         3.3698 
  62   0.0000       0.137439         3.7399 
  63   0.0000       0.147048         4.0014 
  64   0.0000       0.147059         4.0017 
  65   0.0000       0.149095         4.0571 
  66   0.0000       0.150462         4.0943 
  67   0.0000       0.152963         4.1623 
*Only the first 10 virtual orbitals were printed.
Total SCF time: 0 days 0 hours 5 min 50 sec 
Finished LeanSCF after 350.4 sec

Maximum memory used throughout the entire LEANSCF-calculation: 92.1 MB


           ************************************************************
           *        Program running with 4 parallel MPI-processes     *
           *              working on a common directory               *
           ************************************************************

------------------------------------------------------------------------------
                                ORCA  MP2 
------------------------------------------------------------------------------

Freezing NCore=36 chemical core electrons

-------------
RI-MP2 ENERGY
-------------
Dimension of the orbital basis            ...  642
Dimension of the AuxC basis               ... 1548
Memory devoted to MP2                     ... 15500 MB   
Data format for matrix containers         ... DOUBLE
Compression type for matrix containers    ... UNCOMPRESSED
Scaling for aa/bb pairs                   ...   5.293e-01
Scaling for ab pairs                      ...   4.471e-01
Overall scaling of the MP2 energy         ...   1.000e+00

-----------------------
SHARK RI TRANSFORMATION
-----------------------

Number of basis functions                ...    642
Number of aux functions                  ...   1548
Number of operators                      ...      1
Generation of IJK                        ... NO
Generation of IAK                        ... YES
Generation of ABK                        ... NO
Orbital Range Operator  0:   18-  56 to   57- 641

Aux basis identifier                     ...   AUXC
Contraction scheme used                  ... SEGMENTED
Do orthogonalization                     ... YES
All operator combinations                ... NO
Transpose (ia|K)                         ... NO
Integral generator used                  ... LIBINT
Starting integral generation + trafo... 
Half trafo (segmented) done. Total time =  3.6 sec. integrals=  2.0 sec trafo=  1.6 sec
Integral generation and half transformation done (  3.6 sec)

Reading or making V^(-1/2)          ... done (  0.0 sec)
Sorting IAK integrals               ... done (  0.8 sec)

SHARK RI integral transformation done. Total time =  4.5 sec.

Opening buffers                              ... done

Starting loop over batches of integrals:

Operator 0  - window                       ... ( 18- 56)x( 57-641)
Operator 0  - Memory available             ... 15500 MB
Operator 0  - Memory needed per MO         ...   6.9 MB
Operator 0  - Number of orbitals per batch ... 10
Operator 0  - Number of batches            ... 1

OPERATOR  0   PASS   0:  MOs    18 ...   27 +   28 ...   37 +   38 ...   47 +   48 ...   56
  Reading integrals       ... ok
  Internal MO  20
  Internal MO  23
  Internal MO  26
Time spent in pair loops =     8.244 sec
Deleting buffers (Ka|jb) ...done

-----------------------------------------------
 RI-MP2 CORRELATION ENERGY:     -1.387457435 Eh
-----------------------------------------------


-------
TIMINGS
-------

Total time                :   13.494 sec
Integral trafo            :    4.501 sec ( 33.4%)
I/O of integrals          :    0.038 sec (  0.3%)
K(i,j) operators          :    1.502 sec ( 11.1%)
T(i,j) pair energies      :    0.146 sec (  1.1%)
V**(-1/2)                 :    0.748 sec (  5.5%)


---------------------------------------
MP2 TOTAL ENERGY:     -687.759783308 Eh
---------------------------------------

Maximum memory used throughout the entire MP2-calculation: 140.8 MB

-------------------------   --------------------
FINAL SINGLE POINT ENERGY      -687.759783307660
-------------------------   --------------------


           ************************************************************
           *        Program running with 4 parallel MPI-processes     *
           *              working on a common directory               *
           ************************************************************

------------------------------------------------------------------------------
                              ORCA PROPERTY CALCULATIONS
------------------------------------------------------------------------------

GBWName                                 ... wB97X-2.gbw
Number of atoms                         ...     24
Number of basis functions               ...    642
Max core memory                         ...  15500 MB

Electric properties:
Dipole moment                           ... YES
Quadrupole moment                       ...  NO
Static polarizability (Dipole/Dipole)   ...  NO
Static polarizability (Dipole/Quad.)    ...  NO
Static polarizability (Quad./Quad.)     ...  NO
Static polarizability (Velocity)        ...  NO

Atomic electric properties:
Dipole moment                           ...  NO
Quadrupole moment                       ...  NO
Static polarizability                   ...  NO

Choice of electric origin               ... Center of mass
Position of electric origin             ...     0.000054     0.000019     0.000065

General magnetic properties:
Magnetizability                         ...  NO

EPR properties:
g-Tensor (aka g-matrix)                 ...  NO
Zero-Field splitting spin-orbit         ...  NO
Zero-field splitting spin-spin          ...  NO
Hyperfine couplings                     ...  NO (   0 nuclei)
Quadrupole couplings                    ...  NO (   0 nuclei)
Contact density                         ...  NO (   0 nuclei)

NMR properties:
Chemical shifts                         ...  NO (   0 nuclei)
Spin-rotation constants                 ...  NO (   0 nuclei)
Spin-spin couplings                     ...  NO (   0 nuclei,    0 pairs)

Choice of magnetic origin               ... GIAO
Position of magnetic origin             ...     0.000000     0.000000     0.000000

Properties with geometric perturbations:
SCF Hessian                             ...  NO
IR spectrum                             ...  NO
VCD spectrum                            ...  NO
X-ray spectroscopy properties:
SCF XES/XAS/RIXS spectra                ...  NO


-------------
DIPOLE MOMENT
-------------

Method             : SCF
Type of density    : Electron Density
Multiplicity       :   1
Irrep              :   0
Energy             :  -686.3723258728725796 Eh
Relativity type    : 
Basis              : AO
                                X                 Y                 Z
Electronic contribution:      0.000546556       0.000185776       0.000719318
Nuclear contribution   :     -0.000702421      -0.000248435      -0.000850538
                        -----------------------------------------
Total Dipole Moment    :     -0.000155864      -0.000062659      -0.000131221
                        -----------------------------------------
Magnitude (a.u.)       :      0.000213164
Magnitude (Debye)      :      0.000541819


--------------------
Rotational spectrum 
--------------------
 
Rotational constants in cm-1:             0.016374             0.016371             0.008186 
Rotational constants in MHz :           490.872070           490.780684           245.413189 

Dipole components along the rotational axes: 
x,y,z [a.u.] :    -0.000066    -0.000154    -0.000131 
x,y,z [Debye]:    -0.000168    -0.000392    -0.000334 

 

Dipole moment calculation done in   0.0 sec 

Maximum memory used throughout the entire PROP-calculation: 51.9 MB

--------------------------------
SUGGESTED CITATIONS FOR THIS RUN
--------------------------------

Below you find a list of papers that are relevant to this ORCA run
We neither can nor want to force you to cite these papers, but we appreciate if you do
You receive ORCA, which is the product of decades of hard work by many enthusiastic individuals, for free
The only thing we kindly ask in return is that you cite our papers,
We deeply appreciate it, if you show your appreciation for ORCA by not just citing the generic ORCA reference.

Please note that relegating all ORCA citations to the supporting information does *not* help us.
SI sections are not indexed - citations you put there will not count into any citation statistics
But we need these citations in order to attract the funding resources that allow us to do what we are doing

Therefore, if you are a happy ORCA user, please consider citing a few of the papers listed below in the main body of your paper

In addition to the list printed below, the program has created the file wB97X-2.bibtex that contains the list in bibtex format
You can import this file easily into all common literature databanks and citation aid programs


List of essential papers. We consider these as the minimum necessary citations

  1. Neese,F.
     Software update: the ORCA program system, version 5.0
     WIRES Comput. Molec. Sci., 2022 12(1)e1606
     doi.org/10.1002/wcms.1606

List of papers to cite with high priority. The work reported in these papers was absolutely
necessary for this run to complete.
Our perspective: the developers of density functionals and basis sets usually get cited in chemistry papers
Good! But without the algorithms to do something with them, the functionals or basis sets would not do anything.
Hence, in our opinion, the algorithm design and method developments papers are equally worthy of getting cited

  1. Neese,F.
     An improvement of the resolution of the identity approximation for the formation of the Coulomb matrix
     J. Comp. Chem., 2003 24(14)1740-1747
     doi.org/10.1002/jcc.10318
  2. Neese,F.; Wennmohs,F.; Hansen,A.; Becker,U.
     Efficient, approximate and parallel Hartree-Fock and hybrid DFT calculations. A 'chain-of-spheres' algorithm for the Hartree-Fock exchange
     Chem. Phys., 2009 356(1-3)98-109
     doi.org/10.1016/j.chemphys.2008.10.036
  3. Kossmann,S.; Neese,F.
     Efficient Structure Optimization with Second-Order Many-Body Perturbation Theory: The RIJCOSX-MP2 Method
     J. Theo. Comp. Chem., 2010 6 2325-2338
     doi.org/10.1021/ct100199k
  4. Helmich-Paris,B.; de Souza,B.; Neese,F.; Izsák,R.
     An improved chain of spheres for exchange algorithm
     J. Chem. Phys., 2021 155 104109
     doi.org/doi: 10.1063/5.0058766.
  5. Neese,F.
     The SHARK Integral Generation and Digestion System
     J. Comp. Chem., 2022  1-16
     doi.org/10.1002/jcc.26942

List of suggested additional citations. These are papers that are important in the 'surrounding' of 
of this run, or papers that preceded the highly important papers. If you like your results we are grateful for a citation.

  1. Izsak,R.; Neese,F.
     An overlap fitted chain of spheres exchange method
     J. Chem. Phys., 2011 135 144105
     doi.org/10.1063/1.3646921
  2. Izsak,R.; Hansen,A.; Neese,F.
     The resolution of identity and chain of spheres approximations for the LPNO-CCSD singles Fock term
     Molec. Phys., 2012 110 2413-2417
     doi.org/10.1080/00268976.2012.687466
  3. Neese,F.
     The ORCA program system
     WIRES Comput. Molec. Sci., 2012 2(1)73-78
     doi.org/10.1002/wcms.81
  4. Izsak,R.; Neese,F.; Klopper,W.
     Robust fitting techniques in the chain of spheres approximation to the Fock exchange: The role of the complementary space
     J. Chem. Phys., 2013 139 
     doi.org/10.1063/1.4819264
  5. Neese,F.
     Software update: the ORCA program system, version 4.0
     WIRES Comput. Molec. Sci., 2018 8(1)1-6
     doi.org/10.1002/wcms.1327
  6. Neese,F.; Wennmohs,F.; Becker,U.; Riplinger,C.
     The ORCA quantum chemistry program package
     J. Chem. Phys., 2020 152 Art. No. L224108
     doi.org/10.1063/5.0004608

List of optional additional citations

  1. Neese,F.
     Approximate second-order SCF convergence for spin unrestricted wavefunctions
     Chem. Phys. Lett., 2000 325(1-3)93-98
     doi.org/10.1016/s0009-2614(00)00662-x

Timings for individual modules:

Sum of individual times          ...      373.660 sec (=   6.228 min)
Startup calculation              ...        6.268 sec (=   0.104 min)   1.7 %
SCF iterations                   ...      352.454 sec (=   5.874 min)  94.3 %
Property calculations            ...        0.621 sec (=   0.010 min)   0.2 %
MP2 module                       ...       14.317 sec (=   0.239 min)   3.8 %
                             ****ORCA TERMINATED NORMALLY****
TOTAL RUN TIME: 0 days 0 hours 6 minutes 13 seconds 980 msec
