# Supplementary material for: A Molecular “Thermometer” for Measuring Effective Non‐Local Exchange
Source: J Comput Chem. 2026 Jun 23;47(17):e70436. doi: 10.1002/jcc.70436 (PMC13288322; doi:10.1002/jcc.70436)
Supplement: Supplementary file 2 — Data S2: jcc70436‐sup‐0002‐Supinfo.zip [file JCC-47-0-s001.zip › SI/dft-calculations/hexaethynylbenzene/LH20t/ridft.out]

   OpenMP run-time library returned nthreads = 32

 ridft (m197) : TURBOMOLE rev. V8-0 TMG compiled 24 Nov 2025 at 14:14:28
 Copyright (C) 2025 TURBOMOLE GmbH, Karlsruhe


    2026-01-13 17:06:36.365 


                               r i d f t

                             TURBOMOLE GmbH

          integral direct SCF within the RI approximation 

                    * RI-J and MARI-J for Coulomb integrals 
                    * Pseudospectral integrals 
                    * Analytical or seminumerical exchange or RI-K 
                    * DIIS, damping, difference density, ARH solvers 
                    * Conducor-like screening model (COSMO) 
                    * Dispersion with D3, D4, and VV10 
                    * Relativistic effects with ECPs or X2C 
                    * Two-component spin-orbit formalism
                    * Plotting of orbitals and densities
                    * Population anaylses
                    * Evaluation of expectation values


          OpenMP Shared-Memory Parallelization:  32 CPUs.

            By: Christof Holzer and Yannick J. Franzke

 ----------------------------------------------------------------------
          some useful papers before it begins
 ----------------------------------------------------------------------

      TURBOMOLE program suite 
      J. Chem. Phys. 152, 184107 (2020). 
      J. Chem. Theory Comput. 19, 6859 (2023). 

      RI-J approximation 
      K. Eichkorn, O. Treutler, H. Oehm, M. Haeser, R. Ahlrichs, 
      Chem. Phys. Lett. 240, 283 (1995). 

      Seminumerical exchange approximation 
      P. Plessow, F. Weigend, 
      J. Comput. Chem. 33, 810 (2012). 
      C. Holzer, 
      J. Chem. Phys. 153, 184115 (2020). 

      DFT grids 
      O. Treutler, R. Ahlrichs, 
      J. Chem. Phys. 102, 346 (1995). 
      Y. J. Franzke, R. Tress, T. M. Pazdera, F. Weigend, 
      Phys. Chem. Chem. Phys. 21, 166658 (2019). 

      D4 dispersion correction
      E. Caldeweyer, C. Bannrath, S. Grimme
      J. Chem. Phys. 147, 034112 (2017). 
      E. Caldweyher, S. Ehlert, A. Hansen, H. Neugebauer,
      S. Spicher, C. Bannrath, S. Grimme, 
      J. Chem. Phys. 150, 154122 (2019). 


              +--------------------------------------------------+
              |      general information about current run       |
              +--------------------------------------------------+

 
 Lh20t local hybrid functional
 ================================================
 |              IMPORTANT NOTE                  |
 |  check grid dependence in escf calculations  |
 ================================================

 -------------------------------------------------
 ------     SEMINUMERICAL CALCULATION       ------
 ------     using the semiJK algorithm      ------
 -------------------------------------------------

 using tight bounds in seminumeric procedure
 using tight integral bounds for s-junctions
 using tight integral bounds for p-junctions
 threshold for f-junctions:   0.100000000000E-12
 threshold for k-junctions:   0.100000000000E-09
 CPU Architecture ID: 1006
 generation of just-in-time (JIT) code successful
 NOT using overlap-fitting in seminumeric procedure
 A local-hybrid-DFT calculation using the RI-J approximation and semi-numerical 
 exchange will be carried out.
 Allocatable memory for RI due to $ricore (MB):                  1000

 symmetry group of the molecule :   c1 

 the group has the following generators :
   c1(z)

    1 symmetry operations found

 there are 1 real representations :   a   


              +--------------------------------------------------+
              | Atomic coordinate, charge and isotop information |
              +--------------------------------------------------+

                    atomic coordinates            atom    charge  isotop
         -2.30879017    1.33306657    0.00029261    c      6.000     0
         -2.30877979   -1.33301735    0.00026677    c      6.000     0
          0.00012781    2.66625894    0.00013265    c      6.000     0
          0.00016695   -2.66616033    0.00014130    c      6.000     0
          2.30905122    1.33311010    0.00052648    c      6.000     0
          2.30909059   -1.33297930    0.00011750    c      6.000     0
         -4.62991166    2.67327200    0.00001234    c      6.000     0
         -4.62984119   -2.67333129    0.00047197    c      6.000     0
         -0.00004003    5.34654412   -0.00024032    c      6.000     0
         -0.00001621   -5.34643599   -0.00040846    c      6.000     0
          4.63016647    2.67334473    0.00043625    c      6.000     0
          4.63022927   -2.67319929    0.00008648    c      6.000     0
         -6.62470207    3.82563799   -0.00023348    c      6.000     0
         -6.62459565   -3.82576532    0.00069181    c      6.000     0
         -0.00046581    7.65023431   -0.00056297    c      6.000     0
         -0.00051428   -7.65013870   -0.00086410    c      6.000     0
          6.62498994    3.82563159    0.00037678    c      6.000     0
          6.62492544   -3.82568698    0.00007726    c      6.000     0
         -8.36279846    4.82968225   -0.00046224    h      1.000     0
         -8.36262522   -4.82990837    0.00087552    h      1.000     0
         -0.00079762    9.65751038   -0.00083983    h      1.000     0
         -0.00096655   -9.65740416   -0.00126859    h      1.000     0
          8.36313887    4.82960437    0.00031845    h      1.000     0
          8.36295815   -4.82987028    0.00005585    h      1.000     0
 
       center of nuclear mass  :    0.00005400    0.00001910    0.00006539
       center of nuclear charge:    0.00004784    0.00001692    0.00005793

              +--------------------------------------------------+
              |               basis set information              |
              +--------------------------------------------------+

              we will work with the 1s 3p 5d 7f 9g ... basis set
              ...i.e. with spherical basis functions...

   type   atoms  prim   cont   basis
   ---------------------------------------------------------------------------
    c       18     46     31   def2-TZVPP   [5s3p2d1f|11s6p2d1f]
    h        6     16     14   def2-TZVPP   [3s2p1d|5s2p1d]
   ---------------------------------------------------------------------------
   total:   24    924    642
   ---------------------------------------------------------------------------

   total number of primitive shells          :   28
   total number of contracted shells         :  234
   total number of cartesian basis functions :  738
   total number of SCF-basis functions       :  642


 integral neglect threshold       :  0.45E-11
 integral storage threshold THIZE :  0.10E-06
 integral storage threshold THIME :         4

 RI-J AUXILIARY BASIS SET information:

              we will work with the 1s 3p 5d 7f 9g ... basis set
              ...i.e. with spherical basis functions...

   type   atoms  prim   cont   basis
   ---------------------------------------------------------------------------
    c       18     70     49   def2-TZVPP   [6s4p3d1f1g|12s5p4d2f1g]
    h        6     16     11   def2-TZVPP   [3s1p1d|5s2p1d]
   ---------------------------------------------------------------------------
   total:   24   1356    948
   ---------------------------------------------------------------------------

   total number of primitive shells          :   32
   total number of contracted shells         :  300
   total number of cartesian basis functions : 1170
   total number of SCF-basis functions       :  948


 symmetry group of the molecule :   c1 

 the group has the following generators :
   c1(z)

    1 symmetry operations found

 there are 1 real representations :   a   

 maximum number of shells which are related by symmetry :  1

  
           ------------------
           density functional
           ------------------
 Lh20t local hybrid functional
 ================================================
 |              IMPORTANT NOTE                  |
 |  check grid dependence in escf calculations  |
 ================================================
 spherical integration : Lebedev's spherical grid
 spherical gridsize    :                     6
    i.e. gridpoints    :                   974
  maximum batchsize    :                   100
 value for diffuse not defined
 radial integration    : Chebyshev 2nd kind (scaling 3)
 radial gridsize       :                    10
 integration cells     :                    24
 partition function    : becke
 partition sharpness   :                     3
  

 biggest AO integral is expected to be     5.725698708

          ------------------------
          nuclear repulsion energy  :   1004.36513084    
          ------------------------

      -----------------------------------------------------------      
     |                   =====================                   |     
     |                        D F T - D 4                        |     
     |                   =====================                   |     
     |                         S. Grimme                         |     
     |          Mulliken Center for Theoretical Chemistry        |     
     |                    University of Bonn                     |     
      -----------------------------------------------------------      

           -------------------------------------------------
          |                Calculation Setup                |
           -------------------------------------------------
   charge               :      0
   non-additivity corr. : ATM
   charge model         : EEQ
   damping parameters
   s6                   :     1.0000
   s8                   :     0.1130
   a1                   :     0.4790
   a2                   :     4.6350

        q(ref)        CN(ref)   cov. CN(ref)  alpha(AIM,ref)
     0.0000000      0.0000000      0.0000000     12.3555336
    -0.1712371      0.9867893      0.9189476     12.8040100
    -0.1421000      1.9984766      1.9078606      9.6347083
    -0.2225085      2.9987259      2.8312240      9.6866280
    -0.2565392      3.9843988      3.7487004      7.6947605
    -0.1044135      3.1417713      2.9183271      9.3751067
     0.2103031      0.9999501      0.8556099      7.7402501
        q(ref)        CN(ref)   cov. CN(ref)  alpha(AIM,ref)
     0.0000000      0.0000000      0.0000000      5.0540161
     0.0000000      0.9117922      0.8942243      2.7207580
========================================================================
 Edisp  /kcal,au:   -12.8257  -0.0204390072
========================================================================
 nuclear repulsion energy                  =    1004.365130842
  DFT-D4 Energy contribution               =      -0.020439007
 nuclear repulsion + dispersion correction =    1004.344691834


         -----------------
         -S,T+V- integrals
         -----------------

 1e-integrals will be neglected if expon. factor < 0.452840E-12
 
 Difference densities algorithm switched on.
 The maximal number of linear combinations of
 difference densities is  20.

 DIIS switched on: error vector is FDS-SDF
 Max. Iterations for DIIS is     :   4
 DIIS matrix (see manual) 
    Scaling factor of diagonals  :  1.200
    threshold for scaling factor :  0.000

 scf convergence criterion : increment of total energy < .1000000D-06
                  and increment of one-electron energy < .1000000D-03

 MOs are in ASCII format !


    mo occupation :
   irrep   mo's   occupied
    a      642       57
 
 number of basis functions   :   642
 number of occupied orbitals :    57
 

 reading orbital data $scfmo  from file mos
 orbital characterization : expanded
 virtual MOs provided and orthogonalized by Cholesky decomposition

 automatic virtual orbital shift switched on 
      shift if e(lumo)-e(homo) < 0.10000000    

 No difference density algorithm with local hybrids
 mitlin is set to zero
  
           ------------------------
               RI-J - INFORMATION
           ------------------------
 Contributions to RI integral batches: 
  neglected integral batches:                  7656
  direct contribution:                         6370
  memory contribution:                 13469
 Memory core needed for (P|Q) and Cholesky      7 MByte
 Memory core minimum needed except of (P|Q)     2 MByte
 Total minimum memory core needed (sum)         8 MByte
  
 ****************************************
 Memory allocated for RI-J   884 MByte
 ****************************************
                                            

     number of neglected shell pairs due to bound  :       6696
 percentage of neglected shell pairs due to bounds :         24 %


 dump of DSCF restart information has been disabled !


 Starting SCF iterations

          Overall gridpoints after grid construction =        803472

 ITERATION  ENERGY          1e-ENERGY        2e-ENERGY     NORM[dD(SAO)]  TOL
   1  -685.56952636078    -2884.9076996     1194.9934814    0.000D+00 0.452D-11
                            Exc = -95.5736201261     Coul =  1290.56710152    
                              N = 113.99999969    
                            current damping = 0.300
 
          max. resid. norm for Fia-block=  3.392D-01 for orbital     10a         
          max. resid. fock norm         =  6.575D+00 for orbital    508a         

 ITERATION  ENERGY          1e-ENERGY        2e-ENERGY     NORM[dD(SAO)]  TOL
   2  -687.88647059123    -2923.3312921     1231.1001296    0.000D+00 0.452D-11
                            Exc = -98.1268563292     Coul =  1329.22698597    
                              N = 113.99999982    
                            current damping = 0.250
 
          Norm of current diis error:  2.4990    
          max. resid. norm for Fia-block=  1.004D-01 for orbital     44a         
          max. resid. fock norm         =  2.739D-01 for orbital    630a         

 ITERATION  ENERGY          1e-ENERGY        2e-ENERGY     NORM[dD(SAO)]  TOL
   3  -687.92191401822    -2912.6062140     1220.3396082    0.000D+00 0.452D-11
                            Exc = -98.2441495546     Coul =  1318.58375774    
                              N = 113.99999985    
                            current damping = 0.200
 
          Norm of current diis error:  2.3986    
          max. resid. norm for Fia-block=  5.464D-02 for orbital     51a         
          max. resid. fock norm         =  9.761D-02 for orbital    628a         

 ITERATION  ENERGY          1e-ENERGY        2e-ENERGY     NORM[dD(SAO)]  TOL
   4  -688.14077095072    -2922.2560667     1229.7706039    0.000D+00 0.452D-11
                            Exc = -98.2523475992     Coul =  1328.02295149    
                              N = 113.99999986    
                            current damping = 0.250
 
          Norm of current diis error: 0.67992    
          max. resid. norm for Fia-block=  1.594D-02 for orbital     36a         
          max. resid. fock norm         =  2.432D-02 for orbital    631a         

 ITERATION  ENERGY          1e-ENERGY        2e-ENERGY     NORM[dD(SAO)]  TOL
   5  -688.15994146052    -2921.1954516     1228.6908184    0.000D+00 0.452D-11
                            Exc = -98.3413675876     Coul =  1327.03218594    
                              N = 113.99999986    
                            current damping = 0.300
 
          Norm of current diis error: 0.61374E-01
          max. resid. norm for Fia-block=  2.401D-03 for orbital     36a         
          max. resid. fock norm         =  4.761D-03 for orbital    618a         
          mo-orthogonalization: Cholesky decomposition

 ITERATION  ENERGY          1e-ENERGY        2e-ENERGY     NORM[dD(SAO)]  TOL
   6  -688.16021254472    -2921.2292372     1228.7243328    0.000D+00 0.452D-11
                            Exc = -98.3393232557     Coul =  1327.06365606    
                              N = 113.99999987    
                            current damping = 0.350
 
          Norm of current diis error: 0.16664E-01
          max. resid. norm for Fia-block=  8.493D-04 for orbital     34a         
          max. resid. fock norm         =  1.879D-03 for orbital    618a         

 ITERATION  ENERGY          1e-ENERGY        2e-ENERGY     NORM[dD(SAO)]  TOL
   7  -688.16023877545    -2921.2514903     1228.7465596    0.000D+00 0.452D-11
                            Exc = -98.3404105724     Coul =  1327.08697021    
                              N = 113.99999987    
                            current damping = 0.200
 
          Norm of current diis error: 0.67367E-02
          max. resid. norm for Fia-block=  3.569D-04 for orbital     36a         
          max. resid. fock norm         =  8.004D-04 for orbital    618a         

 ITERATION  ENERGY          1e-ENERGY        2e-ENERGY     NORM[dD(SAO)]  TOL
   8  -688.16024272548    -2921.2567510     1228.7518164    0.000D+00 0.452D-11
                            Exc = -98.3412339244     Coul =  1327.09305037    
                              N = 113.99999987    
                            current damping = 0.100
 
          Norm of current diis error: 0.38397E-02
          max. resid. norm for Fia-block=  1.299D-04 for orbital     48a         
          max. resid. fock norm         =  2.140D-04 for orbital    642a         

 ITERATION  ENERGY          1e-ENERGY        2e-ENERGY     NORM[dD(SAO)]  TOL
   9  -688.16024317547    -2921.2442452     1228.7393102    0.000D+00 0.452D-11
                            Exc = -98.3409176554     Coul =  1327.08022783    
                              N = 113.99999987    
                            current damping = 0.150
 
          Norm of current diis error: 0.29140E-02
          max. resid. norm for Fia-block=  7.792D-05 for orbital     52a         
          max. resid. fock norm         =  1.210D-04 for orbital    633a         

 ITERATION  ENERGY          1e-ENERGY        2e-ENERGY     NORM[dD(SAO)]  TOL
  10  -688.16024337893    -2921.2608679     1228.7559327    0.000D+00 0.452D-11
                            Exc = -98.3410681487     Coul =  1327.09700082    
                              N = 113.99999987    
                            current damping = 0.200
 
          Norm of current diis error: 0.19870E-02
          max. resid. norm for Fia-block=  3.716D-05 for orbital     47a         
          max. resid. fock norm         =  7.568D-05 for orbital    628a         
          mo-orthogonalization: Cholesky decomposition

 ITERATION  ENERGY          1e-ENERGY        2e-ENERGY     NORM[dD(SAO)]  TOL
  11  -688.16024354115    -2921.2545900     1228.7496546    0.000D+00 0.452D-11
                            Exc = -98.3410814148     Coul =  1327.09073604    
                              N = 113.99999987    
                            current damping = 0.250
 
          Norm of current diis error: 0.12409E-03
          max. resid. norm for Fia-block=  5.569D-06 for orbital     48a         
          max. resid. fock norm         =  6.200D-06 for orbital    618a         

 ENERGY CONVERGED !


 ITERATION  ENERGY          1e-ENERGY        2e-ENERGY     NORM[dD(SAO)]  TOL
  12  -688.16024354282    -2921.2545016     1228.7495662    0.000D+00 0.452D-11
                            Exc = -98.3410749800     Coul =  1327.09064116    
                              N = 113.99999987    
                            current damping = 0.100
 
          Norm of current diis error: 0.66815E-04
          max. resid. norm for Fia-block=  2.524D-06 for orbital     50a         
          max. resid. fock norm         =  4.565D-06 for orbital      3a         

 End of SCF iterations

   convergence criteria satisfied after    12 iterations


                  ------------------------------------------ 
                 |  total energy      =    -688.16024354282  |
                  ------------------------------------------ 
                 :  kinetic energy    =     684.89842810781  :
                 :  potential energy  =   -1373.05867165064  :
                 :  virial theorem    =       1.99526009318  :
                 :  wavefunction norm =       1.00000000000  :
                  .......................................... 


 <geterg> : there is no data group $energy 


 <skperg> : $end is missing 


 orbitals $scfmo  will be written to file mos

    irrep                 53a         54a         55a         56a         57a   
 eigenvalues H         -0.31178    -0.30088    -0.29463    -0.25610    -0.25609
            eV          -8.4841     -8.1876     -8.0175     -6.9688     -6.9687
 occupation              2.0000      2.0000      2.0000      2.0000      2.0000

    irrep                 58a         59a         60a         61a         62a   
 eigenvalues H         -0.07261    -0.07260     0.00543     0.02884     0.02885
            eV          -1.9759     -1.9757      0.1476      0.7847      0.7849
 
 
 
 
 ==============================================================================
                           electrostatic moments
 ==============================================================================

 reference point for electrostatic moments:    0.00000   0.00000   0.00000

 
              nuc           elec       ->  total
 ------------------------------------------------------------------------------
                          charge      
 ------------------------------------------------------------------------------
         114.000000    -114.000000      -0.000000
 
 ------------------------------------------------------------------------------
                       dipole moment  
 ------------------------------------------------------------------------------
   x       0.005454      -0.005590      -0.000136
   y       0.001929      -0.001985      -0.000056
   z       0.006604      -0.006740      -0.000135
 
   | dipole moment | =     0.0002 a.u. =     0.0005 debye 
 
 ------------------------------------------------------------------------------
                     quadrupole moment
 ------------------------------------------------------------------------------
  xx    1975.504921   -2034.538806     -59.033885
  yy    1975.890485   -2034.911244     -59.020759
  zz       0.000021     -80.097484     -80.097463
  xy       0.008348      -0.008198       0.000150
  xz       0.001753      -0.001826      -0.000073
  yz       0.005376      -0.005627      -0.000251
 
     1/3  trace=     -66.050702
     anisotropy=      21.070144


 ==============================================================================
                  MULLIKEN POPULATION ANALYSIS (CAO-BASIS)
 ==============================================================================

         BRUTTO POPULATIONS  
 
       values displayed are larger than   0.010000
 
 
 atomic populations from total density:
 
 atom      charge    n(s)      n(p)      n(d)      n(f)      n(g)
     1c     -0.12790   3.25168   2.73098   0.13564   0.00961
     2c     -0.12792   3.25169   2.73099   0.13564   0.00961
     3c     -0.12811   3.25152   2.73139   0.13560   0.00961
     4c     -0.12811   3.25152   2.73138   0.13560   0.00961
     5c     -0.12782   3.25163   2.73095   0.13564   0.00961
     6c     -0.12788   3.25166   2.73096   0.13564   0.00961
     7c     -0.21733   3.27810   2.85243   0.07396   0.01284
     8c     -0.21733   3.27810   2.85243   0.07396   0.01284
     9c     -0.21717   3.27806   2.85225   0.07403   0.01284
    10c     -0.21716   3.27804   2.85225   0.07403   0.01284
    11c     -0.21735   3.27812   2.85243   0.07396   0.01284
    12c     -0.21736   3.27814   2.85242   0.07396   0.01284
    13c      0.11877   2.87912   2.97825   0.01699   0.00687
    14c      0.11877   2.87912   2.97826   0.01699   0.00687
    15c      0.11860   2.87910   2.97842   0.01701   0.00687
    16c      0.11858   2.87911   2.97843   0.01701   0.00687
    17c      0.11881   2.87911   2.97823   0.01699   0.00687
    18c      0.11882   2.87910   2.97823   0.01698   0.00687
    19h      0.22651   0.73683   0.03591   0.00075
    20h      0.22651   0.73683   0.03591   0.00075
    21h      0.22653   0.73681   0.03591   0.00075
    22h      0.22653   0.73681   0.03591   0.00075
    23h      0.22651   0.73683   0.03591   0.00075
    24h      0.22651   0.73683   0.03591   0.00075
 
 moments (from total density versus population analysis)
 <charge> =            -0.000000           -0.000000
 <x   >   =            -0.000136            0.000093
 <y   >   =            -0.000056            0.000008
 <z   >   =            -0.000135           -0.000627
 <xx  >   =           -59.033885           62.855561
 <yy  >   =           -59.020759           62.867205
 <zz  >   =           -80.097463            0.000001
 <xy  >   =             0.000150            0.000224
 <xz  >   =            -0.000073           -0.000140
 <yz  >   =            -0.000251           -0.000452
------------------------------------------------------------------------


 
 
 ==============================================================================
 
HOMO-LUMO Separation
 HOMO         :   -0.25609431 H =     -6.96868 eV
 LUMO         :   -0.07261298 H =     -1.97590 eV
 HOMO-LUMO gap:    0.18348133 H =     +4.99278 eV
 
 ==============================================================================


    ------------------------------------------------------------------------
         total  cpu-time :  3 hours 50 minutes and 21 seconds
         total wall-time :  7 minutes and 13 seconds
    ------------------------------------------------------------------------

   ****  ridft : all done  ****


    2026-01-13 17:13:49.180 
