# Supplementary material for: A Molecular “Thermometer” for Measuring Effective Non‐Local Exchange
Source: J Comput Chem. 2026 Jun 23;47(17):e70436. doi: 10.1002/jcc.70436 (PMC13288322; doi:10.1002/jcc.70436)
Supplement: Supplementary file 2 — Data S2: jcc70436‐sup‐0002‐Supinfo.zip [file JCC-47-0-s001.zip › SI/dft-calculations/hexaethynylbenzene/wLH25tdE/ridft.out]

   OpenMP run-time library returned nthreads = 64

 ridft (m197) : TURBOMOLE rev. V8-0 TMG compiled 24 Nov 2025 at 14:14:28
 Copyright (C) 2025 TURBOMOLE GmbH, Karlsruhe


    2026-01-13 23:52:30.882 


                               r i d f t

                             TURBOMOLE GmbH

          integral direct SCF within the RI approximation 

                    * RI-J and MARI-J for Coulomb integrals 
                    * Pseudospectral integrals 
                    * Analytical or seminumerical exchange or RI-K 
                    * DIIS, damping, difference density, ARH solvers 
                    * Conducor-like screening model (COSMO) 
                    * Dispersion with D3, D4, and VV10 
                    * Relativistic effects with ECPs or X2C 
                    * Two-component spin-orbit formalism
                    * Plotting of orbitals and densities
                    * Population anaylses
                    * Evaluation of expectation values


          OpenMP Shared-Memory Parallelization:  64 CPUs.

            By: Christof Holzer and Yannick J. Franzke

 ----------------------------------------------------------------------
          some useful papers before it begins
 ----------------------------------------------------------------------

      TURBOMOLE program suite 
      J. Chem. Phys. 152, 184107 (2020). 
      J. Chem. Theory Comput. 19, 6859 (2023). 

      RI-J approximation 
      K. Eichkorn, O. Treutler, H. Oehm, M. Haeser, R. Ahlrichs, 
      Chem. Phys. Lett. 240, 283 (1995). 

      Seminumerical exchange approximation 
      P. Plessow, F. Weigend, 
      J. Comput. Chem. 33, 810 (2012). 
      C. Holzer, 
      J. Chem. Phys. 153, 184115 (2020). 

      DFT grids 
      O. Treutler, R. Ahlrichs, 
      J. Chem. Phys. 102, 346 (1995). 
      Y. J. Franzke, R. Tress, T. M. Pazdera, F. Weigend, 
      Phys. Chem. Chem. Phys. 21, 166658 (2019). 

      D4 dispersion correction
      E. Caldeweyer, C. Bannrath, S. Grimme
      J. Chem. Phys. 147, 034112 (2017). 
      E. Caldweyher, S. Ehlert, A. Hansen, H. Neugebauer,
      S. Spicher, C. Bannrath, S. Grimme, 
      J. Chem. Phys. 150, 154122 (2019). 


              +--------------------------------------------------+
              |      general information about current run       |
              +--------------------------------------------------+

 
 wLH25tdE range separated local hybrid functional

 -------------------------------------------------
 ------     SEMINUMERICAL CALCULATION       ------
 ------     using the semiJK algorithm      ------
 -------------------------------------------------

 using tight bounds in seminumeric procedure
 using tight integral bounds for s-junctions
 using tight integral bounds for p-junctions
 threshold for f-junctions:   0.100000000000E-12
 threshold for k-junctions:   0.100000000000E-09
 CPU Architecture ID: 1006
 generation of just-in-time (JIT) code successful
 NOT using overlap-fitting in seminumeric procedure
 A local-hybrid-DFT calculation using the RI-J approximation and semi-numerical 
 exchange will be carried out.
 Allocatable memory for RI due to $ricore (MB):                  1000

 symmetry group of the molecule :   c1 

 the group has the following generators :
   c1(z)

    1 symmetry operations found

 there are 1 real representations :   a   


              +--------------------------------------------------+
              | Atomic coordinate, charge and isotop information |
              +--------------------------------------------------+

                    atomic coordinates            atom    charge  isotop
         -2.30879017    1.33306657    0.00029261    c      6.000     0
         -2.30877979   -1.33301735    0.00026677    c      6.000     0
          0.00012781    2.66625894    0.00013265    c      6.000     0
          0.00016695   -2.66616033    0.00014130    c      6.000     0
          2.30905122    1.33311010    0.00052648    c      6.000     0
          2.30909059   -1.33297930    0.00011750    c      6.000     0
         -4.62991166    2.67327200    0.00001234    c      6.000     0
         -4.62984119   -2.67333129    0.00047197    c      6.000     0
         -0.00004003    5.34654412   -0.00024032    c      6.000     0
         -0.00001621   -5.34643599   -0.00040846    c      6.000     0
          4.63016647    2.67334473    0.00043625    c      6.000     0
          4.63022927   -2.67319929    0.00008648    c      6.000     0
         -6.62470207    3.82563799   -0.00023348    c      6.000     0
         -6.62459565   -3.82576532    0.00069181    c      6.000     0
         -0.00046581    7.65023431   -0.00056297    c      6.000     0
         -0.00051428   -7.65013870   -0.00086410    c      6.000     0
          6.62498994    3.82563159    0.00037678    c      6.000     0
          6.62492544   -3.82568698    0.00007726    c      6.000     0
         -8.36279846    4.82968225   -0.00046224    h      1.000     0
         -8.36262522   -4.82990837    0.00087552    h      1.000     0
         -0.00079762    9.65751038   -0.00083983    h      1.000     0
         -0.00096655   -9.65740416   -0.00126859    h      1.000     0
          8.36313887    4.82960437    0.00031845    h      1.000     0
          8.36295815   -4.82987028    0.00005585    h      1.000     0
 
       center of nuclear mass  :    0.00005400    0.00001910    0.00006539
       center of nuclear charge:    0.00004784    0.00001692    0.00005793

              +--------------------------------------------------+
              |               basis set information              |
              +--------------------------------------------------+

              we will work with the 1s 3p 5d 7f 9g ... basis set
              ...i.e. with spherical basis functions...

   type   atoms  prim   cont   basis
   ---------------------------------------------------------------------------
    c       18     46     31   def2-TZVPP   [5s3p2d1f|11s6p2d1f]
    h        6     16     14   def2-TZVPP   [3s2p1d|5s2p1d]
   ---------------------------------------------------------------------------
   total:   24    924    642
   ---------------------------------------------------------------------------

   total number of primitive shells          :   28
   total number of contracted shells         :  234
   total number of cartesian basis functions :  738
   total number of SCF-basis functions       :  642


 integral neglect threshold       :  0.45E-11
 integral storage threshold THIZE :  0.10E-06
 integral storage threshold THIME :         4

 RI-J AUXILIARY BASIS SET information:

              we will work with the 1s 3p 5d 7f 9g ... basis set
              ...i.e. with spherical basis functions...

   type   atoms  prim   cont   basis
   ---------------------------------------------------------------------------
    c       18     70     49   def2-TZVPP   [6s4p3d1f1g|12s5p4d2f1g]
    h        6     16     11   def2-TZVPP   [3s1p1d|5s2p1d]
   ---------------------------------------------------------------------------
   total:   24   1356    948
   ---------------------------------------------------------------------------

   total number of primitive shells          :   32
   total number of contracted shells         :  300
   total number of cartesian basis functions : 1170
   total number of SCF-basis functions       :  948


 symmetry group of the molecule :   c1 

 the group has the following generators :
   c1(z)

    1 symmetry operations found

 there are 1 real representations :   a   

 maximum number of shells which are related by symmetry :  1

  
           ------------------
           density functional
           ------------------
 wLH25tdE range separated local hybrid functional
 spherical integration : Lebedev's spherical grid
 spherical gridsize    :                     6
    i.e. gridpoints    :                   974
  maximum batchsize    :                   100
 value for diffuse not defined
 radial integration    : Chebyshev 2nd kind (scaling 3)
 radial gridsize       :                    10
 integration cells     :                    24
 partition function    : becke
 partition sharpness   :                     3
  

 biggest AO integral is expected to be     5.725698708

          ------------------------
          nuclear repulsion energy  :   1004.36513084    
          ------------------------

      -----------------------------------------------------------      
     |                   =====================                   |     
     |                        D F T - D 4                        |     
     |                   =====================                   |     
     |                         S. Grimme                         |     
     |          Mulliken Center for Theoretical Chemistry        |     
     |                    University of Bonn                     |     
      -----------------------------------------------------------      

           -------------------------------------------------
          |                Calculation Setup                |
           -------------------------------------------------
   charge               :      0
   non-additivity corr. : ATM
   charge model         : EEQ
   damping parameters
   s6                   :     1.0000
   s8                   :     0.0482
   a1                   :     0.3848
   a2                   :     3.8780

        q(ref)        CN(ref)   cov. CN(ref)  alpha(AIM,ref)
     0.0000000      0.0000000      0.0000000     12.3555336
    -0.1712371      0.9867893      0.9189476     12.8040100
    -0.1421000      1.9984766      1.9078606      9.6347083
    -0.2225085      2.9987259      2.8312240      9.6866280
    -0.2565392      3.9843988      3.7487004      7.6947605
    -0.1044135      3.1417713      2.9183271      9.3751067
     0.2103031      0.9999501      0.8556099      7.7402501
        q(ref)        CN(ref)   cov. CN(ref)  alpha(AIM,ref)
     0.0000000      0.0000000      0.0000000      5.0540161
     0.0000000      0.9117922      0.8942243      2.7207580
========================================================================
 Edisp  /kcal,au:   -29.0009  -0.0462158996
========================================================================
 nuclear repulsion energy                  =    1004.365130842
  DFT-D4 Energy contribution               =      -0.046215900
 nuclear repulsion + dispersion correction =    1004.318914942


         -----------------
         -S,T+V- integrals
         -----------------

 1e-integrals will be neglected if expon. factor < 0.452840E-12
 
 Difference densities algorithm switched on.
 The maximal number of linear combinations of
 difference densities is  20.

 DIIS switched on: error vector is FDS-SDF
 Max. Iterations for DIIS is     :   4
 DIIS matrix (see manual) 
    Scaling factor of diagonals  :  1.200
    threshold for scaling factor :  0.000

 scf convergence criterion : increment of total energy < .1000000D-06
                  and increment of one-electron energy < .1000000D-03

 MOs are in ASCII format !


    mo occupation :
   irrep   mo's   occupied
    a      642       57
 
 number of basis functions   :   642
 number of occupied orbitals :    57
 

 reading orbital data $scfmo  from file mos
 orbital characterization : expanded
 virtual MOs provided and orthogonalized by Cholesky decomposition

 automatic virtual orbital shift switched on 
      shift if e(lumo)-e(homo) < 0.10000000    

 No difference density algorithm with local hybrids
 mitlin is set to zero
  
           ------------------------
               RI-J - INFORMATION
           ------------------------
 Contributions to RI integral batches: 
  neglected integral batches:                  7656
  direct contribution:                         6370
  memory contribution:                 13469
 Memory core needed for (P|Q) and Cholesky      7 MByte
 Memory core minimum needed except of (P|Q)     2 MByte
 Total minimum memory core needed (sum)         8 MByte
  
 ****************************************
 Memory allocated for RI-J   884 MByte
 ****************************************
                                            

     number of neglected shell pairs due to bound  :       6696
 percentage of neglected shell pairs due to bounds :         24 %


 dump of DSCF restart information has been disabled !


 Starting SCF iterations

          Overall gridpoints after grid construction =        803472

 ITERATION  ENERGY          1e-ENERGY        2e-ENERGY     NORM[dD(SAO)]  TOL
   1  -685.36713146282    -2884.9076996     1195.2216532    0.000D+00 0.452D-11
                            Exc = -95.3454483357     Coul =  1290.56710152    
                              N = 113.99999969    
                            current damping = 0.300
 
          max. resid. norm for Fia-block=  3.246D-01 for orbital     10a         
          max. resid. fock norm         =  6.510D+00 for orbital    508a         

 ITERATION  ENERGY          1e-ENERGY        2e-ENERGY     NORM[dD(SAO)]  TOL
   2  -687.70346090936    -2920.5420061     1228.5196303    0.000D+00 0.452D-11
                            Exc = -97.7728320723     Coul =  1326.29246235    
                              N = 113.99999981    
                            current damping = 0.250
 
          Norm of current diis error:  2.5216    
          max. resid. norm for Fia-block=  1.003D-01 for orbital     44a         
          max. resid. fock norm         =  2.825D-01 for orbital    106a         

 ITERATION  ENERGY          1e-ENERGY        2e-ENERGY     NORM[dD(SAO)]  TOL
   3  -687.85918627519    -2915.3021562     1223.1240550    0.000D+00 0.452D-11
                            Exc = -98.0178311113     Coul =  1321.14188609    
                              N = 113.99999985    
                            current damping = 0.200
 
          Norm of current diis error:  1.6919    
          max. resid. norm for Fia-block=  5.111D-02 for orbital     51a         
          max. resid. fock norm         =  8.923D-02 for orbital    629a         

 ITERATION  ENERGY          1e-ENERGY        2e-ENERGY     NORM[dD(SAO)]  TOL
   4  -687.96801457796    -2922.2146084     1229.9276789    0.000D+00 0.452D-11
                            Exc = -98.0719946879     Coul =  1327.99967361    
                              N = 113.99999986    
                            current damping = 0.250
 
          Norm of current diis error: 0.60313    
          max. resid. norm for Fia-block=  1.761D-02 for orbital     37a         
          max. resid. fock norm         =  2.690D-02 for orbital    631a         

 ITERATION  ENERGY          1e-ENERGY        2e-ENERGY     NORM[dD(SAO)]  TOL
   5  -687.98412404175    -2921.2379241     1228.9348851    0.000D+00 0.452D-11
                            Exc = -98.1271851205     Coul =  1327.06207024    
                              N = 113.99999986    
                            current damping = 0.300
 
          Norm of current diis error: 0.80347E-01
          max. resid. norm for Fia-block=  4.271D-03 for orbital     37a         
          max. resid. fock norm         =  4.556D-03 for orbital     39a         
          mo-orthogonalization: Cholesky decomposition

 ITERATION  ENERGY          1e-ENERGY        2e-ENERGY     NORM[dD(SAO)]  TOL
   6  -687.98477071997    -2921.2684076     1228.9647219    0.000D+00 0.452D-11
                            Exc = -98.1321373277     Coul =  1327.09685928    
                              N = 113.99999986    
                            current damping = 0.350
 
          Norm of current diis error: 0.32734E-01
          max. resid. norm for Fia-block=  1.940D-03 for orbital     37a         
          max. resid. fock norm         =  2.146D-03 for orbital     63a         

 ITERATION  ENERGY          1e-ENERGY        2e-ENERGY     NORM[dD(SAO)]  TOL
   7  -687.98488263300    -2921.2810879     1228.9772903    0.000D+00 0.452D-11
                            Exc = -98.1337480722     Coul =  1327.11103837    
                              N = 113.99999986    
                            current damping = 0.200
 
          Norm of current diis error: 0.13813E-01
          max. resid. norm for Fia-block=  7.742D-04 for orbital     40a         
          max. resid. fock norm         =  9.260D-04 for orbital     40a         

 ITERATION  ENERGY          1e-ENERGY        2e-ENERGY     NORM[dD(SAO)]  TOL
   8  -687.98490596913    -2921.2814043     1228.9775834    0.000D+00 0.452D-11
                            Exc = -98.1348516110     Coul =  1327.11243503    
                              N = 113.99999986    
                            current damping = 0.100
 
          Norm of current diis error: 0.57271E-02
          max. resid. norm for Fia-block=  3.200D-04 for orbital     51a         
          max. resid. fock norm         =  3.449D-04 for orbital     63a         

 ITERATION  ENERGY          1e-ENERGY        2e-ENERGY     NORM[dD(SAO)]  TOL
   9  -687.98490976007    -2921.2786407     1228.9748160    0.000D+00 0.452D-11
                            Exc = -98.1348041632     Coul =  1327.10962020    
                              N = 113.99999986    
                            current damping = 0.150
 
          Norm of current diis error: 0.20085E-02
          max. resid. norm for Fia-block=  1.364D-04 for orbital     51a         
          max. resid. fock norm         =  2.044D-04 for orbital    414a         

 ITERATION  ENERGY          1e-ENERGY        2e-ENERGY     NORM[dD(SAO)]  TOL
  10  -687.98491028402    -2921.2838166     1228.9799914    0.000D+00 0.452D-11
                            Exc = -98.1349926101     Coul =  1327.11498399    
                              N = 113.99999986    
                            current damping = 0.200
 
          Norm of current diis error: 0.12155E-02
          max. resid. norm for Fia-block=  8.741D-05 for orbital     47a         
          max. resid. fock norm         =  9.080D-05 for orbital     60a         
          mo-orthogonalization: Cholesky decomposition

 ITERATION  ENERGY          1e-ENERGY        2e-ENERGY     NORM[dD(SAO)]  TOL
  11  -687.98491040439    -2921.2782756     1228.9744503    0.000D+00 0.452D-11
                            Exc = -98.1349558331     Coul =  1327.10940613    
                              N = 113.99999986    
                            current damping = 0.250
 
          Norm of current diis error: 0.83194E-03
          max. resid. norm for Fia-block=  3.438D-05 for orbital     51a         
          max. resid. fock norm         =  5.667D-05 for orbital    415a         

 ITERATION  ENERGY          1e-ENERGY        2e-ENERGY     NORM[dD(SAO)]  TOL
  12  -687.98491044806    -2921.2807207     1228.9768953    0.000D+00 0.452D-11
                            Exc = -98.1349733062     Coul =  1327.11186865    
                              N = 113.99999986    
                            current damping = 0.300
 
          Norm of current diis error: 0.24198E-03
          max. resid. norm for Fia-block=  2.326D-05 for orbital     47a         
          max. resid. fock norm         =  7.305D-05 for orbital    415a         

 ENERGY CONVERGED !


 ITERATION  ENERGY          1e-ENERGY        2e-ENERGY     NORM[dD(SAO)]  TOL
  13  -687.98491045655    -2921.2805820     1228.9767566    0.000D+00 0.452D-11
                            Exc = -98.1349800543     Coul =  1327.11173670    
                              N = 113.99999986    
                            current damping = 0.350
 
          Norm of current diis error: 0.11450E-03
          max. resid. norm for Fia-block=  1.121D-05 for orbital     46a         
          max. resid. fock norm         =  4.926D-05 for orbital    415a         

 End of SCF iterations

   convergence criteria satisfied after    13 iterations


                  ------------------------------------------ 
                 |  total energy      =    -687.98491045655  |
                  ------------------------------------------ 
                 :  kinetic energy    =     685.19229444767  :
                 :  potential energy  =   -1373.17720490422  :
                 :  virial theorem    =       1.99594087608  :
                 :  wavefunction norm =       1.00000000000  :
                  .......................................... 


 <geterg> : there is no data group $energy 


 <skperg> : $end is missing 


 orbitals $scfmo  will be written to file mos

    irrep                 53a         54a         55a         56a         57a   
 eigenvalues H         -0.37349    -0.35813    -0.35471    -0.30568    -0.30564
            eV         -10.1631     -9.7454     -9.6523     -8.3181     -8.3169
 occupation              2.0000      2.0000      2.0000      2.0000      2.0000

    irrep                 58a         59a         60a         61a         62a   
 eigenvalues H         -0.02136    -0.02129     0.06300     0.08794     0.08795
            eV          -0.5811     -0.5793      1.7143      2.3930      2.3932
 
 
 
 
 ==============================================================================
                           electrostatic moments
 ==============================================================================

 reference point for electrostatic moments:    0.00000   0.00000   0.00000

 
              nuc           elec       ->  total
 ------------------------------------------------------------------------------
                          charge      
 ------------------------------------------------------------------------------
         114.000000    -114.000000      -0.000000
 
 ------------------------------------------------------------------------------
                       dipole moment  
 ------------------------------------------------------------------------------
   x       0.005454      -0.005611      -0.000157
   y       0.001929      -0.001977      -0.000048
   z       0.006604      -0.006785      -0.000181
 
   | dipole moment | =     0.0002 a.u. =     0.0006 debye 
 
 ------------------------------------------------------------------------------
                     quadrupole moment
 ------------------------------------------------------------------------------
  xx    1975.504921   -2034.996639     -59.491718
  yy    1975.890485   -2035.362270     -59.471785
  zz       0.000021     -80.259829     -80.259808
  xy       0.008348      -0.008204       0.000144
  xz       0.001753      -0.001840      -0.000087
  yz       0.005376      -0.005546      -0.000170
 
     1/3  trace=     -66.407770
     anisotropy=      20.778064


 ==============================================================================
                  MULLIKEN POPULATION ANALYSIS (CAO-BASIS)
 ==============================================================================

         BRUTTO POPULATIONS  
 
       values displayed are larger than   0.010000
 
 
 atomic populations from total density:
 
 atom      charge    n(s)      n(p)      n(d)      n(f)      n(g)
     1c     -0.08359   3.22383   2.71945   0.13078   0.00953
     2c     -0.08362   3.22393   2.71938   0.13077   0.00953
     3c     -0.08374   3.22432   2.71916   0.13074   0.00952
     4c     -0.08376   3.22446   2.71907   0.13072   0.00952
     5c     -0.08349   3.22383   2.71936   0.13078   0.00953
     6c     -0.08367   3.22402   2.71935   0.13077   0.00953
     7c     -0.30007   3.22464   2.99534   0.06842   0.01167
     8c     -0.30000   3.22461   2.99530   0.06842   0.01167
     9c     -0.30052   3.22520   2.99515   0.06850   0.01167
    10c     -0.30046   3.22530   2.99498   0.06851   0.01167
    11c     -0.30005   3.22465   2.99532   0.06841   0.01167
    12c     -0.30005   3.22472   2.99525   0.06841   0.01167
    13c      0.12471   2.83895   3.00647   0.02296   0.00691
    14c      0.12472   2.83894   3.00648   0.02296   0.00691
    15c      0.12504   2.83848   3.00666   0.02292   0.00691
    16c      0.12500   2.83857   3.00661   0.02291   0.00691
    17c      0.12474   2.83894   3.00645   0.02296   0.00691
    18c      0.12478   2.83891   3.00644   0.02296   0.00691
    19h      0.25899   0.70713   0.03341   0.00047
    20h      0.25899   0.70713   0.03341   0.00047
    21h      0.25905   0.70709   0.03340   0.00046
    22h      0.25904   0.70709   0.03341   0.00046
    23h      0.25898   0.70714   0.03341   0.00047
    24h      0.25898   0.70714   0.03341   0.00047
 
 moments (from total density versus population analysis)
 <charge> =            -0.000000           -0.000000
 <x   >   =            -0.000157            0.000017
 <y   >   =            -0.000048           -0.000176
 <z   >   =            -0.000181           -0.000637
 <xx  >   =           -59.491718           66.838622
 <yy  >   =           -59.471785           66.880211
 <zz  >   =           -80.259808            0.000001
 <xy  >   =             0.000144            0.000678
 <xz  >   =            -0.000087           -0.000157
 <yz  >   =            -0.000170           -0.000512
------------------------------------------------------------------------


 
 
 ==============================================================================
 
HOMO-LUMO Separation
 HOMO         :   -0.30563661 H =     -8.31680 eV
 LUMO         :   -0.02135668 H =     -0.58115 eV
 HOMO-LUMO gap:    0.28427993 H =     +7.73565 eV
 
 ==============================================================================


    ------------------------------------------------------------------------
         total  cpu-time :  9 hours  9 minutes and 41 seconds
         total wall-time :  8 minutes and 37 seconds
    ------------------------------------------------------------------------

   ****  ridft : all done  ****


    2026-01-14 00:01:07.719 
