# Supplementary material for: A Molecular “Thermometer” for Measuring Effective Non‐Local Exchange
Source: J Comput Chem. 2026 Jun 23;47(17):e70436. doi: 10.1002/jcc.70436 (PMC13288322; doi:10.1002/jcc.70436)
Supplement: Supplementary file 2 — Data S2: jcc70436‐sup‐0002‐Supinfo.zip [file JCC-47-0-s001.zip › SI/dft-calculations/hexaethynylbenzene/Skala/job.out]

converged SCF energy = -688.887471202344
**** SCF Summaries ****
Total Energy =                        -688.887471202344273
Nuclear Repulsion Energy =            1004.305866678976486
One-electron Energy =                -2922.382910580881799
Two-electron Coulomb Energy =         1328.159796797541048
DFT Exchange-Correlation Energy =      -98.970224097979923
Empirical Dispersion Energy =           -0.059264194935264
None
