# Supplementary material for: A Molecular “Thermometer” for Measuring Effective Non‐Local Exchange
Source: J Comput Chem. 2026 Jun 23;47(17):e70436. doi: 10.1002/jcc.70436 (PMC13288322; doi:10.1002/jcc.70436)
Supplement: Supplementary file 2 — Data S2: jcc70436‐sup‐0002‐Supinfo.zip [file JCC-47-0-s001.zip › SI/dft-calculations/hexaethynylbenzene/PTPSS-D3/job.in]

$rem
threads             4
jobtype             sp
method              PTPSS-D3
basis               def2-TZVPP
mem_static          4000
mem_total           24000
sym_ignore          true
scf_max_cycles      250
$end

$molecule
read struc.mol
$end
