# Supplementary material for: A Molecular “Thermometer” for Measuring Effective Non‐Local Exchange
Source: J Comput Chem. 2026 Jun 23;47(17):e70436. doi: 10.1002/jcc.70436 (PMC13288322; doi:10.1002/jcc.70436)
Supplement: Supplementary file 2 — Data S2: jcc70436‐sup‐0002‐Supinfo.zip [file JCC-47-0-s001.zip › SI/dft-calculations/hexaethynylbenzene/PTPSS-D3/job.out]

                  Welcome to Q-Chem
     A Quantum Leap Into The Future Of Chemistry


 Q-Chem 6.3 (devel), Q-Chem, Inc., Pleasanton, CA (2025)

 E. Epifanovsky,  A. T. B. Gilbert,  Xintian Feng,  Joonho Lee,  Yuezhi Mao,  
 N. Mardirossian,  P. Pokhilko,  A. White,  M. Wormit,  M. P. Coons,  
 A. L. Dempwolff,  Zhengting Gan,  D. Hait,  P. R. Horn,  L. D. Jacobson,  
 I. Kaliman,  J. Kussmann,  A. W. Lange,  Ka Un Lao,  D. S. Levine,  Jie Liu,  
 S. C. McKenzie,  A. F. Morrison,  K. D. Nanda,  F. Plasser,  D. R. Rehn,  
 M. L. Vidal,  Zhi-Qiang You,  Ying Zhu,  Huseyin Aksu,  B. Alam,  
 B. Albrecht,  A. Aldossary,  E. Alguire,  J. H. Andersen,  
 J. E. Arias-Martinez,  V. Athavale,  F. Ballesteros,  D. Barton,  K. Begam,  
 A. Behn,  N. Bellonzi,  Y. A. Bernard,  E. J. Berquist,  H. Burton,  
 S. Camps,  A. Carreras,  K. Carter-Fenk,  Mathew Chow,  Romit Chakraborty,  
 Chandrima Chakravarty,  Junhan Chen,  A. D. Chien,  K. D. Closser,  
 V. Cofer-Shabica,  L. Cunha,  S. Dasgupta,  Jia Deng,  Joseph Dickinson,  
 M. de Wergifosse,  M. Diedenhofen,  L. B. Dittmer,  Hainam Do,  Wenjie Dou,  
 S. Ehlert,  Po-Tung Fang,  S. Fatehi,  Qingguo Feng,  Jonathan Fetherolf,  
 T. Friedhoff,  Thomas Froitzheim,  Sarai Folkestad,  B. Ganoe,  J. Gayvert,  
 Qinghui Ge,  G. Gidofalvi,  M. Gimferrer,  G. Giudetti,  M. Goldey,  
 Montgomery Gray,  J. Gomes,  C. Gonzalez-Espinoza,  S. Gulania,  A. Gunina,  
 J. A. Gyamfi,  M. W. D. Hanson-Heine,  P. H. P. Harbach,  A. W. Hauser,  
 M. F. Herbst,  M. Hernandez Vera,  M. Hodecker,  Z. C. Holden,  S. Houck,  
 Xunkun Huang,  Kerwin Hui,  B. C. Huynh,  K. Ikeda,  M. Ivanov,  
 Nayanthara K. Jayadev,  Hyunjun Ji,  Zuxin Jin,  Hanjie Jiang,  
 Subrata Jana,  B. Kaduk,  S. Kaehler,  R. Kang,  Richard Kang,  
 K. Khistyaev,  Jaehoon Kim,  Yongbin Kim,  P. Klunzinger,  Z. Koczor-Benda,  
 Joong Hoon Koh,  D. Kosenkov,  Saikiran Kotaru,  L. Koulias,  T. Kowalczyk,  
 C. M. Krauter,  K. Kue,  A. Kunitsa,  T. Kus,  A. Landau,  C. W. Lander,  
 K. V. Lawler,  D. Lefrancois,  S. Lehtola,  Rain Li,  Shaozhi Li,  
 Tao E. Li,  Yi-Pei Li,  Jiashu Liang,  M. Liebenthal,  Hung-Hsuan Lin,  
 You-Sheng Lin,  Fenglai Liu,  Kuan-Yu Liu,  Xiao Liu,  M. Loipersberger,  
 A. Luenser,  C. Malbon,  Aniket Mandal,  Manisha,  A. Manjanath,  
 P. Manohar,  E. Mansoor,  S. F. Manzer,  Shan-Ping Mao,  A. V. Marenich,  
 T. Markovich,  S. Mason,  F. Matz,  S. A. Maurer,  Samuel May,  
 Alexandra McIsaac,  P. F. McLaughlin,  M. F. S. J. Menger,  J.-M. Mewes,  
 S. A. Mewes,  R. E. Moorby,  P. Morgante,  Mohammad Mostafanejad,  
 Madhubani Mukherjee,  J. W. Mullinax,  Quyen Nguyen,  Avik Kumar Ojha,  
 K. J. Oosterbaan,  Eno Paenurk,  Xiaoliang Pan,  G. Paran,  V. Parravicini,  
 R. L. Patterson,  Alexander C. Paul,  Suranjan K. Paul,  F. Pavosevic,  
 Zheng Pei,  P. Pokhilko,  S. Prager,  E. I. Proynov,  E. Ramos,  B. Rana,  
 A. E. Rask,  A. Rettig,  R. M. Richard,  F. Rob,  E. Rossomme,  S. Roy,  
 T. Scheele,  M. Scheurer,  M. Schneider,  P. E. Schneider,  Tim K. Schramm,  
 N. Sergueev,  S. M. Sharada,  Hengyuan Shen,  W. Skomorowski,  D. W. Small,  
 C. J. Stein,  Alistair J. Sterling,  Yingli Su,  Yu-Chuan Su,  
 E. J. Sundstrom,  J. Talbot,  J. A. Tan,  Zhen Tao,  Hung-Hsuan Teh,  
 J. Thirman,  C. Titeca,  N. Tkachenko,  Hung-Yi Tsai,  T. Tsuchimochi,  
 N. M. Tubman,  C. Utku,  S. P. Veccham,  O. Vydrov,  Z. Wang,  Rahel Weiss,  
 J. Wenzel,  Jonathan Wong,  J. Witte,  H. Wu,  Yanze Wu,  A. Yamada,  
 Chou-Hsun Yang,  Kun Yao,  S. Yeganeh,  S. R. Yost,  Qi Yu,  A. Zech,  
 F. Zeller,  Chongxiao Zhao,  T. Zhao,  Igor Ying Zhang,  Xing Zhang,  
 Yu Zhang,  D. Zuev,  A. Aspuru-Guzik,  A. T. Bell,  N. A. Besley,  
 K. B. Bravaya,  B. R. Brooks,  D. Casanova,  Jeng-Da Chai,  Hsing-Ta Chen,  
 S. Coriani,  C. J. Cramer,  A. E. DePrince, III,  R. A. DiStasio Jr.,  
 A. Dreuw,  B. D. Dunietz,  T. R. Furlani,  W. A. Goddard III,  S. Grimme,  
 S. Hammes-Schiffer,  T. Head-Gordon,  W. J. Hehre,  Chao-Ping Hsu,  
 T.-C. Jagau,  Yousung Jung,  A. Klamt,  Jing Kong,  D. S. Lambrecht,  
 Xiangyuan Li,  WanZhen Liang,  N. J. Mayhall,  C. W. McCurdy,  J. B. Neaton,  
 T. Neudecker,  C. Ochsenfeld,  J. A. Parkhill,  R. Peverati,  
 V. A. Rassolov,  Haisheng Ren,  Yihan Shao,  L. V. Slipchenko,  
 R. P. Steele,  J. E. Subotnik,  A. J. W. Thom,  A. Tkatchenko,  
 D. G. Truhlar,  T. Van Voorhis,  Fan Wang,  T. A. Wesolowski,  K. B. Whaley,  
 H. L. Woodcock III,  P. M. Zimmerman,  S. Faraji,  P. M. W. Gill,  
 M. Head-Gordon,  J. M. Herbert,  A. I. Krylov

 Contributors to earlier versions of Q-Chem not listed above: 
 R. D. Adamson,  B. Austin,  R. Baer,  J. Baker,  G. J. O. Beran,  
 K. Brandhorst,  S. T. Brown,  E. F. C. Byrd,  Arup K. Chakraborty,  
 G. K. L. Chan,  Chun-Min Chang,  Yunqing Chen,  C.-L. Cheng,  
 Siu Hung Chien,  D. M. Chipman,  D. L. Crittenden,  H. Dachsel,  
 R. J. Doerksen,  A. D. Dutoi,  R. G. Edgar,  J. Fosso-Tande,  
 L. Fusti-Molnar,  D. Ghosh,  A. Ghysels,  A. Golubeva-Zadorozhnaya,  
 J. Gonthier,  M. S. Gordon,  S. R. Gwaltney,  G. Hawkins,  J. E. Herr,  
 A. Heyden,  S. Hirata,  E. G. Hohenstein,  G. Kedziora,  F. J. Keil,  
 C. Kelley,  Jihan Kim,  R. A. King,  R. Z. Khaliullin,  P. P. Korambath,  
 W. Kurlancheek,  A. Laurent,  A. M. Lee,  M. S. Lee,  S. V. Levchenko,  
 Ching Yeh Lin,  D. Liotard,  E. Livshits,  R. C. Lochan,  I. Lotan,  
 L. A. Martinez-Martinez,  P. E. Maslen,  N. Nair,  D. P. O'Neill,  
 D. Neuhauser,  E. Neuscamman,  C. M. Oana,  R. Olivares-Amaya,  R. Olson,  
 T. M. Perrine,  B. Peters,  P. A. Pieniazek,  A. Prociuk,  Y. M. Rhee,  
 J. Ritchie,  M. A. Rohrdanz,  E. Rosta,  N. J. Russ,  H. F. Schaefer III,  
 M. W. Schmidt,  N. E. Schultz,  S. Sharma,  N. Shenvi,  C. D. Sherrill,  
 A. C. Simmonett,  A. Sodt,  T. Stein,  D. Stuck,  K. S. Thanthiriwatte,  
 V. Vanovschi,  L. Vogt,  Tao Wang,  A. Warshel,  M. A. Watson,  
 C. F. Williams,  Q. Wu,  X. Xu,  Jun Yang,  W. Zhang,  Yan Zhao

   Please cite Q-Chem as follows:
  "Software for the frontiers of quantum chemistry:
   An overview of developments in the Q-Chem 5 package"
   J. Chem. Phys. 155, 084801 (2021)
   https://doi.org/10.1063/5.0055522 (open access)

 Q-Chem 6.3.1 for Intel X86 EM64T Linux

 Parts of Q-Chem use Armadillo 12.8.2 (Cortisol Injector).
 http://arma.sourceforge.net/

 Q-Chem begins on Tue Jan 13 23:20:29 2026  

 Host: m197
0

 Scratch files written to /tmp1/froitzheim/qchem116839//
 Executable: /home/mctc/software/qchem/6.3.1/exe/qcprog.exe
 Number of threads = 1
 Processing $rem in /home/mctc/software/qchem/6.3.1/config/preferences:
 Processing $rem in /home/froitzheim/.qchemrc:
 Core orbitals will be frozen
Analytic post-HF gradients are not available with non-HF exchange

 Checking the input file for inconsistencies... 	...done.

--------------------------------------------------------------
User input:
--------------------------------------------------------------
$rem
threads             4
jobtype             sp
method              PTPSS-D3
basis               def2-TZVPP
mem_static          4000
mem_total           24000
sym_ignore          true
scf_max_cycles      250
$end

$molecule
read struc.mol
$end
--------------------------------------------------------------
 Adding empirical dispersion correction 
 ----------------------------------------------------------------
 Doing -D3(0) with
 s6  =   0.75000
 s8  =   0.87900
 rs6 =   1.54100
 rs8 =   1.00000
 ----------------------------------------------------------------
 -D3 energy without 3-body term =     -0.0091430764 hartrees
 ----------------------------------------------------------------
             Standard Nuclear Orientation (Angstroms)
    I     Atom           X                Y                Z
 ----------------------------------------------------------------
    1      C      -1.2217591435     0.7054284497     0.0001548418
    2      C      -1.2217536481    -0.7054024015     0.0001411662
    3      C       0.0000676347     1.4109234694     0.0000701972
    4      C       0.0000883446    -1.4108712853     0.0000747724
    5      C       1.2218972835     0.7054514829     0.0002785989
    6      C       1.2219181168    -0.7053822681     0.0000621791
    7      C      -2.4500437389     1.4146346193     0.0000065277
    8      C      -2.4500064454    -1.4146659954     0.0002497548
    9      C      -0.0000211809     2.8292693050    -0.0001271742
   10      C      -0.0000085754    -2.8292120863    -0.0002161473
   11      C       2.4501785770     1.4146731101     0.0002308528
   12      C       2.4502118100    -1.4145961464     0.0000457629
   13      C      -3.5056413648     2.0244404413    -0.0001235506
   14      C      -3.5055850510    -2.0245078209     0.0003660888
   15      C      -0.0002464984     4.0483296571    -0.0002979129
   16      C      -0.0002721454    -4.0482790587    -0.0004572621
   17      C       3.5057936977     2.0244370525     0.0001993813
   18      C       3.5057595672    -2.0244663639     0.0000408843
   19      H      -4.4254023626     2.5557577846    -0.0002446083
   20      H      -4.4253106876    -2.5558774416     0.0004633044
   21      H      -0.0004220808     5.1105344069    -0.0004444201
   22      H      -0.0005114785    -5.1104781995    -0.0006713095
   23      H       4.4255824998     2.5557165713     0.0001685169
   24      H       4.4254868700    -2.5558572823     0.0000295556
 ----------------------------------------------------------------
 Nuclear Repulsion Energy =        1004.35598777 hartrees
 There are       57 alpha and       57 beta electrons
 Requested basis set is def2-TZVPP
 There are 234 shells and 642 basis functions

 Total QAlloc Memory Limit  24000 MB
 Mega-Array Size      3911 MB
 MEM_STATIC part      4000 MB

 A cutoff of  1.0D-09 yielded  18093 shell pairs
 There are    131793 function pairs (    171642 Cartesian)
 Smallest overlap matrix eigenvalue = 1.58E-06

 Q-Chem warning in module stvman/mkSTV.C, line 305:

 Overlap eigenvalue is smaller than square root of threshold
 Use THRESH >= 12 to get rid of this warning


 Scale SEOQF with 1.000000e-01/1.000000e-01/1.000000e+00

 Standard Electronic Orientation quadrupole field applied
 Nucleus-field energy     =     0.0000000593 hartrees
 Guess from superposition of atomic densities
 Warning:  Energy on first SCF cycle will be non-variational
 SAD guess density has 114.000001 electrons

 -----------------------------------------------------------------------
  General SCF calculation program by
  Eric Jon Sundstrom, Paul Horn, Yuezhi Mao, Dmitri Zuev, Alec White,
  David Stuck, Shaama M.S., Shane Yost, Joonho Lee, David Small,
  Daniel Levine, Susi Lehtola, Hugh Burton, Evgeny Epifanovsky,
  Bang C. Huynh
 -----------------------------------------------------------------------
 Exchange:     0.5000 Hartree-Fock + 0.5000 PTPSS-D3
 Correlation:  0.6250 PTPSS-D3
 Using SG-2 standard quadrature grid
 Dispersion:   Grimme D3
 using 4 threads for integral computing
 -------------------------------------------------------
 OpenMP Integral computing Module                
 Release: version 1.0, May 2013, Q-Chem Inc. Pittsburgh 
 -------------------------------------------------------
 A restricted SCF calculation will be
 performed using DIIS
 SCF converges when DIIS error is below 1.0e-05
 User-specified cutoff of 10e-9
 used for neglect of 2-electron integrals.
 A cutoff of 10e-9
 used for neglect of overlap integrals.
 Incremental Fock algorithm is on at the start.
 ---------------------------------------
  Cycle       Energy         DIIS error
 ---------------------------------------
    1    -692.9688911684      2.21e-02  
    2    -687.6343869896      1.74e-03  
    3    -687.7107133471      1.31e-03  
    4    -687.7798426189      5.74e-04  
    5    -687.7951723387      2.68e-04  
    6    -687.7988105433      6.56e-05  
    7    -687.7990116375      3.23e-06  Convergence criterion met
 ---------------------------------------
 SCF time:   CPU 833.62s  wall 233.00s 
 Integrated density by DFT XC:
   Number of electrons = 114
   Numerical integral  =   113.998416565938
   Relative error      =     0.0013889772 %
 
 Components of the MP2 correlation energy:
        aaaa  correlation energy =         0.0000000000 au
        abab  correlation energy =        -0.9358418564 au
        bbbb  correlation energy =         0.0000000000 au
        non-Brillouin singles    =        -0.0000000000 au

 ---------------------------------------------------------
 PTPSS-D3 Energy (E_DH) = E_Nuc + E_1e + E_J 
                       + scE_HFxa + scE_HFxb + scE_DFTx 
                       + scE_DFTc + scE_PT2c 
                       
 scE_HFxa = a_hfx * E_HFxa
 scE_HFxb = a_hfx * E_HFxb
 --------
 scE_DFTx = Sum_i a_x[i] * E_DFTx[i]
 --------
 scE_DFTc = Sum_i a_c[i] * E_DFTc[i]
 --------
 scE_PT2c = a_os * E_PT2os + a_ss * E_PT2ss

 -----------------------------------------------
 Summary of PTPSS-D3 coefficients
 -----------------------------------------------
 a_hfx    =   0.500000
 --------
 a_x      =   0.500000    i = PTPSS-D3                  
 --------
 a_c      =   0.625000    i = PTPSS-D3                  
 --------
 a_os     =   0.375000
 a_ss     =   0.000000
 -----------------------------------------------

 ---------------------------------------------------------
 Summary of PTPSS-D3 energy components (a.u.)
 ---------------------------------------------------------
 Nuclear Repulsion Energy    (E_Nuc)    =  1004.3559878245
 --------
 One-Electron Energy         (E_1e)     = -2921.0443014210
 --------
 Coulomb Energy              (E_J)      =  1326.8660130968
 --------
 Alpha Exchange Energy       (scE_HFxa) =   -23.7762036544
 Beta Exchange Energy        (scE_HFxb) =   -23.7762036544
 DFT Exchange Energy         (scE_DFTx) =   -48.1056644256
 --------
 DFT Correlation Energy      (scE_DFTc) =    -2.3186394033
 PT2 Correlation Energy      (scE_PT2c) =    -0.9358418564
 ---------------------------------------------------------
 Double-Hybrid Energy        (E_DH)     =  -688.7348534939
 ---------------------------------------------------------
 
 --------------------------------------------------------------
 
                    Orbital Energies (a.u.)
 --------------------------------------------------------------
 
 Alpha MOs
 -- Occupied --
-10.6621 -10.6618 -10.6617 -10.6610 -10.6610 -10.6606 -10.6158 -10.6158
-10.6157 -10.6157 -10.6157 -10.6157 -10.6099 -10.6099 -10.6099 -10.6099
-10.6099 -10.6099  -1.0423  -0.9594  -0.9594  -0.8853  -0.8852  -0.8676
 -0.8658  -0.8374  -0.8374  -0.7704  -0.7704  -0.7016  -0.6828  -0.6301
 -0.6301  -0.6092  -0.6092  -0.5993  -0.5942  -0.5868  -0.5589  -0.5589
 -0.5043  -0.5012  -0.5011  -0.4228  -0.4228  -0.3597  -0.3597  -0.3504
 -0.3503  -0.3467  -0.3463  -0.3329  -0.3328  -0.3182  -0.3144  -0.2689
 -0.2689
 -- Virtual --
 -0.0438  -0.0438   0.0390   0.0606   0.0608   0.0757   0.0875   0.0879
  0.0880   0.1091   0.1099   0.1101   0.1119   0.1119   0.1134   0.1184
  0.1184   0.1233   0.1272   0.1481   0.1482   0.1566   0.1736   0.1736
  0.1828   0.1828   0.2127   0.2141   0.2174   0.2177   0.2290   0.2558
  0.2559   0.2602   0.2656   0.2865   0.2870   0.3034   0.3042   0.3043
  0.3106   0.3107   0.3135   0.3135   0.3325   0.3326   0.3381   0.3549
  0.3586   0.3713   0.3818   0.3818   0.3932   0.3933   0.4054   0.4054
  0.4147   0.4151   0.4195   0.4236   0.4320   0.4320   0.4407   0.4409
  0.4424   0.4430   0.4659   0.4669   0.4670   0.4856   0.4965   0.4967
  0.5081   0.5081   0.5105   0.5182   0.5184   0.5370   0.5536   0.5546
  0.5609   0.5738   0.5820   0.5822   0.5824   0.5831   0.5987   0.6095
  0.6096   0.6160   0.6277   0.6278   0.6629   0.6760   0.6802   0.6811
  0.6811   0.6982   0.6982   0.6993   0.6993   0.7117   0.7258   0.7364
  0.7366   0.7386   0.7408   0.7432   0.7433   0.7489   0.7600   0.7606
  0.7725   0.7782   0.7782   0.7913   0.8156   0.8157   0.8214   0.8297
  0.8297   0.8445   0.8445   0.8832   0.8945   0.9038   0.9039   0.9046
  0.9176   0.9179   0.9218   0.9219   0.9334   0.9820   0.9828   0.9877
  0.9878   0.9897   0.9951   0.9954   0.9982   0.9985   1.0039   1.0079
  1.0079   1.0263   1.0263   1.0438   1.0486   1.0497   1.0500   1.0676
  1.0894   1.1102   1.1104   1.1137   1.1137   1.1191   1.1191   1.1406
  1.1598   1.2004   1.2041   1.2043   1.2231   1.2232   1.2255   1.2304
  1.2305   1.2542   1.2553   1.2651   1.2915   1.2950   1.2951   1.2972
  1.3546   1.3579   1.3579   1.3655   1.3655   1.4263   1.4263   1.4283
  1.4388   1.4388   1.4465   1.4466   1.4718   1.4718   1.4932   1.5008
  1.5251   1.5264   1.5264   1.5558   1.5558   1.5647   1.5649   1.5691
  1.5822   1.5889   1.5889   1.5984   1.5985   1.5997   1.6162   1.6163
  1.6247   1.6401   1.6565   1.6567   1.6584   1.6586   1.6624   1.6625
  1.6851   1.6898   1.6900   1.6972   1.7029   1.7144   1.7149   1.7471
  1.7473   1.7854   1.7854   1.8297   1.8297   1.8359   1.8404   1.8404
  1.8770   1.8815   1.8920   1.8921   1.8932   1.9148   1.9282   1.9283
  1.9339   1.9339   1.9362   1.9365   1.9470   2.0048   2.0652   2.0657
  2.0662   2.0663   2.0807   2.0821   2.0973   2.1158   2.1160   2.1378
  2.1596   2.1597   2.1678   2.1943   2.2089   2.2176   2.2177   2.2564
  2.2978   2.2978   2.3720   2.3875   2.3949   2.3952   2.4008   2.4024
  2.4028   2.4316   2.4549   2.5178   2.5181   2.5412   2.5416   2.5675
  2.6033   2.6033   2.6226   2.6226   2.6467   2.6470   2.6483   2.6596
  2.6596   2.6629   2.6630   2.6713   2.6860   2.6873   2.6873   2.6935
  2.6935   2.6973   2.7036   2.7036   2.7049   2.7517   2.7642   2.7905
  2.8076   2.8088   2.8129   2.8129   2.8519   2.8574   2.8574   2.8896
  2.8898   2.8957   2.8958   2.8975   2.8980   2.8986   2.8986   2.9022
  2.9023   2.9619   2.9681   2.9698   2.9702   2.9846   2.9849   2.9849
  2.9927   3.0072   3.0074   3.0117   3.0117   3.0311   3.0311   3.0343
  3.0343   3.0349   3.0350   3.0399   3.0400   3.0467   3.0468   3.0476
  3.0493   3.0550   3.0550   3.0597   3.0673   3.0687   3.0688   3.0715
  3.0753   3.0762   3.0763   3.0860   3.0996   3.1099   3.1099   3.1192
  3.1193   3.1211   3.1211   3.1289   3.1386   3.1388   3.1460   3.1461
  3.1517   3.1517   3.1531   3.1532   3.1607   3.1808   3.1864   3.1865
  3.1896   3.2093   3.2094   3.2097   3.2173   3.2237   3.2238   3.2250
  3.2250   3.2426   3.2860   3.2867   3.2945   3.3147   3.3149   3.3256
  3.3273   3.3273   3.3662   3.3663   3.3678   3.3690   3.4158   3.4160
  3.4195   3.4196   3.4440   3.4441   3.4508   3.4517   3.4517   3.4719
  3.4806   3.4929   3.4931   3.4990   3.4990   3.5160   3.5245   3.5246
  3.5487   3.5488   3.5674   3.5792   3.5792   3.6075   3.6160   3.6167
  3.6168   3.6216   3.6336   3.6902   3.6902   3.6929   3.6931   3.7217
  3.7217   3.7274   3.7496   3.7706   3.7836   3.7839   3.8288   3.8839
  3.8840   3.8855   3.8855   3.8954   3.8955   3.9472   3.9512   3.9512
  3.9674   3.9675   3.9737   3.9939   4.0056   4.0057   4.0649   4.0650
  4.0661   4.0999   4.0999   4.1274   4.1274   4.1362   4.1362   4.1555
  4.1660   4.1848   4.2367   4.2510   4.2520   4.2804   4.2805   4.2910
  4.3055   4.3057   4.3086   4.3087   4.3108   4.3109   4.3275   4.3361
  4.3364   4.3368   4.3512   4.3558   4.3559   4.3777   4.3777   4.3994
  4.4149   4.4773   4.5271   4.5272   4.5381   4.5382   4.5431   4.5432
  4.6008   4.6008   4.6247   4.6322   4.6346   4.6350   4.6775   4.6776
  4.7334   4.7393   4.7395   4.7499   4.7500   4.8162   4.8188   4.8313
  4.9956   4.9958   5.0403   5.0518   5.0522   5.1044   5.1187   5.1558
  5.1558   5.1628   5.1847   5.2020   5.2024   5.2090   5.2094   5.2280
  5.2424   5.2424   5.3675   5.3677   5.3928   5.4037   5.4147   5.4185
  5.4185   5.4253   5.4255   5.4260   5.4261   5.4795   5.4887   5.4888
  5.5922   5.5925   5.6573   5.7421   5.7422   5.7826   5.8090   5.8090
  5.8627   5.9091   5.9163   5.9440   5.9443   6.0033   6.0036   6.1875
  6.2085   6.3263   6.3267   6.3878   6.3881   6.5889   6.6966  23.1751
 23.4734  23.4735  23.5415  23.5417  23.7326  23.7390  24.0147  24.0228
 24.0229  24.1060  24.1060  24.2613  24.2614  24.5223  24.6932  24.6934
 25.5077
 --------------------------------------------------------------
 
          Ground-State Mulliken Net Atomic Charges

     Atom                 Charge (a.u.)
  ----------------------------------------
      1 C                    -0.255782
      2 C                    -0.255801
      3 C                    -0.253755
      4 C                    -0.253835
      5 C                    -0.255623
      6 C                    -0.255744
      7 C                    -0.208048
      8 C                    -0.208085
      9 C                    -0.207337
     10 C                    -0.207302
     11 C                    -0.208056
     12 C                    -0.208082
     13 C                     0.210336
     14 C                     0.210311
     15 C                     0.206253
     16 C                     0.206252
     17 C                     0.210354
     18 C                     0.210370
     19 H                     0.253823
     20 H                     0.253825
     21 H                     0.254145
     22 H                     0.254148
     23 H                     0.253817
     24 H                     0.253815
  ----------------------------------------
  Sum of atomic charges =     0.000000

 -----------------------------------------------------------------
                    Cartesian Multipole Moments
 -----------------------------------------------------------------
    Charge (ESU x 10^10)
                -0.0000
    Dipole Moment (Debye)
         X      -0.0004      Y      -0.0002      Z      -0.0003
       Tot       0.0005
    Quadrupole Moments (Debye-Ang)
        XX     -78.8656     XY       0.0002     YY     -78.8481
        XZ      -0.0001     YZ      -0.0003     ZZ    -107.7778
    Octopole Moments (Debye-Ang^2)
       XXX       0.0040    XXY      -0.0025    XYY      -0.0250
       YYY      -0.0058    XXZ      -0.0016    XYZ       0.0059
       YYZ      -0.0232    XZZ      -0.0027    YZZ      -0.0010
       ZZZ      -0.0096
    Hexadecapole Moments (Debye-Ang^3)
      XXXX   -2086.5685   XXXY      -0.0079   XXYY    -695.2394
      XYYY       0.0026   YYYY   -2086.3826   XXXZ      -0.0040
      XXYZ      -0.0290   XYYZ      -0.0013   YYYZ       0.0118
      XXZZ    -567.8676   XYZZ      -0.0022   YYZZ    -567.9668
      XZZZ      -0.0015   YZZZ      -0.0046   ZZZZ    -126.2543
 -----------------------------------------------------------------
 Total job time:  1117.70s(wall), 3937.70s(cpu) 
 Tue Jan 13 23:39:06 2026

        *************************************************************
        *                                                           *
        *  Thank you very much for using Q-Chem.  Have a nice day.  *
        *                                                           *
        *************************************************************
