# Supplementary material for: A Molecular “Thermometer” for Measuring Effective Non‐Local Exchange
Source: J Comput Chem. 2026 Jun 23;47(17):e70436. doi: 10.1002/jcc.70436 (PMC13288322; doi:10.1002/jcc.70436)
Supplement: Supplementary file 2 — Data S2: jcc70436‐sup‐0002‐Supinfo.zip [file JCC-47-0-s001.zip › SI/dft-calculations/hexaethynylbenzene/B97M-D4/orca.out]

                                 *****************
                                 * O   R   C   A *
                                 *****************

                                            #,                                       
                                            ###                                      
                                            ####                                     
                                            #####                                    
                                            ######                                   
                                           ########,                                 
                                     ,,################,,,,,                         
                               ,,#################################,,                 
                          ,,##########################################,,             
                       ,#########################################, ''#####,          
                    ,#############################################,,   '####,        
                  ,##################################################,,,,####,       
                ,###########''''           ''''###############################       
              ,#####''   ,,,,##########,,,,          '''####'''          '####       
            ,##' ,,,,###########################,,,                        '##       
           ' ,,###''''                  '''############,,,                           
         ,,##''                                '''############,,,,        ,,,,,,###''
      ,#''                                            '''#######################'''  
     '                                                          ''''####''''         
             ,#######,   #######,   ,#######,      ##                                
            ,#'     '#,  ##    ##  ,#'     '#,    #''#        ,####,   ,####,        
            ##       ##  ##   ,#'  ##            #'  '#       #'       #'  '#        
            ##       ##  #######   ##           ,######,      #####,   #    #        
            '#,     ,#'  ##    ##  '#,     ,#' ,#      #,     #,   #   #,  ,#        
             '#######'   ##     ##  '#######'  #'      '#     '####' # '####'        


                #########################################################
                #                        -***-                          #
                #          Department of theory and spectroscopy        #
                #                                                       #
                #                      Frank Neese                      #
                #                                                       #
                #     Directorship, Architecture, Infrastructure        #
                #                    SHARK, DRIVERS                     #
                #        Core code/Algorithms in most modules           #
                #                                                       #
                #        Max Planck Institute fuer Kohlenforschung      #
                #                Kaiser Wilhelm Platz 1                 #
                #                 D-45470 Muelheim/Ruhr                 #
                #                      Germany                          #
                #                                                       #
                #                  All rights reserved                  #
                #                        -***-                          #
                #########################################################


                         Program Version 6.0.1  -  RELEASE   -


 With contributions from (in alphabetic order):
[Max-Planck-Institut fuer Kohlenforschung]                               
  Daniel Aravena         : Magnetic Suceptibility                        
  Michael Atanasov       : Ab Initio Ligand Field Theory (pilot matlab implementation)
  Alexander A. Auer      : GIAO ZORA, VPT2 properties, NMR spectrum      
  Ute Becker             : All parallelization in ORCA, NUMFREQ, NUMCALC 
  Giovanni Bistoni       : ED, misc. LED, open-shell LED, HFLD           
  Martin Brehm           : Molecular dynamics                            
  Dmytro Bykov           : pre 5.0 version of the SCF Hessian            
  Marcos Casanova-Páez   : Triplet and SCS-CIS(D). UHF-(DLPNO)-IP/EA/STEOM-CCSD. UHF-CVS-IP/STEOM-CCSD   
  Vijay G. Chilkuri      : MRCI spin determinant printing, contributions to CSF-ICE 
  Pauline Colinet        : FMM embedding                                 
  Dipayan Datta          : RHF DLPNO-CCSD density                        
  Achintya Kumar Dutta   : EOM-CC, STEOM-CC                              
  Nicolas Foglia         : Exact transition moments, OPA infrastructure, MCD improvements    
  Dmitry Ganyushin       : Spin-Orbit,Spin-Spin,Magnetic field MRCI      
  Miquel Garcia-Rates    : C-PCM and meta-GGA Hessian, CCSD/C-PCM, Gaussian charge scheme 
  Tiago L. C. Gouveia    : GS-ROHF, GS-ROCIS                             
  Yang Guo               : DLPNO-NEVPT2, F12-NEVPT2, CIM, IAO-localization        
  Andreas Hansen         : Spin unrestricted coupled pair/coupled cluster methods 
  Ingolf Harden          : AUTO-CI MPn and infrastructure                
  Benjamin Helmich-Paris : MC-RPA, TRAH-(SCF,CASSCF), AVAS, COSX integrals, SCF dyn. polar. 
  Lee Huntington         : MR-EOM, pCC                                   
  Robert Izsak           : Overlap fitted RIJCOSX, COSX-SCS-MP3, EOM     
  Riya Kayal             : Wick's Theorem for AUTO-CI, AUTO-CI UHF-CCSDT 
  Emily Kempfer          : AUTO-CI, RHF CISDT and CCSDT                  
  Christian Kollmar      : KDIIS, OOCD, Brueckner-CCSD(T), CCSD density, CASPT2, CASPT2-K, improved NEVPT2 
  Axel Koslowski         : Symmetry handling                             
  Simone Kossmann        : meta-GGA functionals, TD-DFT gradient, OOMP2, (MP2 Hessian; deprecated post 5.0) 
  Lucas Lang             : DCDCAS                                        
  Marvin Lechner         : AUTO-CI (C++ implementation), FIC-MRCC        
  Spencer Leger          : CASSCF response                               
  Dagmar Lenk            : GEPOL surface, SMD, ORCA-2-JSON               
  Dimitrios Liakos       : Extrapolation schemes; Compound Job, initial MDCI parallelization 
  Dimitrios Manganas     : Further ROCIS development; embedding schemes. LFT, Crystal Embedding 
  Dimitrios Pantazis     : SARC Basis sets                               
  Anastasios Papadopoulos: AUTO-CI, single reference methods and gradients 
  Taras Petrenko         : pre 6.0 DFT Hessian and TD-DFT gradient, (ASA, deprecated), ECA, 1-Electron XAS/XES, NRVS 
  Peter Pinski           : DLPNO-MP2, DLPNO-MP2 Gradient                 
  Christoph Reimann      : Effective Core Potentials                     
  Marius Retegan         : Local ZFS, SOC                                
  Christoph Riplinger    : Optimizer, TS searches, QM/MM, DLPNO-CCSD(T), (RO)-DLPNO pert. Triples 
  Michael Roemelt        : Original ROCIS implementation                 
  Masaaki Saitow         : Open-shell DLPNO-CCSD energy and density      
  Barbara Sandhoefer     : DKH picture change effects                    
  Kantharuban Sivalingam : CASSCF convergence/infrastructure, NEVPT2 and variants, FIC-MRCI 
  Bernardo de Souza      : ESD, SOC TD-DFT                               
  Georgi L. Stoychev     : AutoAux, RI-MP2 NMR, DLPNO-MP2 response, X2C  
  Van Anh Tran           : RI-MP2 g-tensors                              
  Willem Van den Heuvel  : Paramagnetic NMR                              
  Zikuan Wang            : NOTCH, Electric field optimization            
  Frank Wennmohs         : Technical directorship and infrastructure     
  Hang Xu                : AUTO-CI-Response properties                   
                                                                         
[FACCTs GmbH]                                                            
  Markus Bursch, Miquel Garcia-Rates, Christoph Riplinger, Bernardo de Souza, Georgi L. Stoychev 
                                                                 
  APM, Basis sets (HGBS, AHGBS, def-TZVP (Ac-Lr), def2-XVPD (La-Lu)), CI-OPT, improved COSX, DLPNO-Multilevel,           
  DOCKER, DRACO, updates on ESD, GOAT, IRC, LR-CPCM, MBIS, meta-GGA TD-DFT gradient, ML-optimized integration grids, 
  MM, NACMEs, nearIR, NEB, NEB-TS, NL-DFT gradient (VV10), 2- and 3-layer-ONIOM, interface openCOSMO-RS, QMMM,   
  Crystal-QMMM, SF, symmetry and pop. for TD-DFT, r2SCAN hybrids, SOLVATOR                                   
                                                                         
[Other institutions]                                                     
  V. Asgeirsson          : NEB                                           
  Christoph Bannwarth    : sTDA-DFT, sTD-DFT, PBEh-3c, B97-3c, D3        
  Sebastian Ehlert       : rSCAN, r2SCAN, r2SCAN-3c, D4, dhf basis sets  
  Marvin Friede          : D4 for Fr, Ra, Ac-Lr                          
  Lars Goerigk           : TD-DFT with DH, B97 family of functionals     
  Stefan Grimme          : VdW corrections, initial TS optimization, DFT functionals, gCP, sTDA/sTD-DF 
  Waldemar Hujo          : DFT-NL                                        
  H. Jonsson             : NEB                                           
  Holger Kruse           : gCP                                           
  Marcel Mueller         : wB97X-3c, vDZP basis set                      
  Hagen Neugebauer       : wr2SCAN                                       
  Tobias Risthaus        : range-separated hybrid DFT                    
  Lukas Wittmann         : regularized MP2, r2SCAN double-hybrids, wr2SCAN        
                                                                         
We gratefully acknowledge several colleagues who have allowed us to      
interface, adapt or use parts of their codes:                            
  Ed Valeev, F. Pavosevic, A. Kumar             : LibInt (2-el integral package), F12 methods 
  Garnet Chan, S. Sharma, J. Yang, R. Olivares  : DMRG                   
  Ulf Ekstrom                                   : XCFun DFT Library      
  Mihaly Kallay                                 : mrcc  (arbitrary order and MRCC methods)
  Frank Weinhold                                : gennbo (NPA and NBO analysis)           
  Simon Mueller                                 : openCOSMO-RS                            
  Christopher J. Cramer and Donald G. Truhlar   : smd solvation model                     
  S Lehtola, MJT Oliveira, MAL Marques          : LibXC Library                           
  Liviu Ungur et al                             : ANISO software                          


 Your calculation uses the libint2 library for the computation of 2-el integrals
 For citations please refer to: http://libint.valeyev.net

 Your ORCA version has been built with support for libXC version: 6.2.2
 For citations please refer to: https://libxc.gitlab.io

 This ORCA versions uses:
   CBLAS   interface :  Fast vector & matrix operations
   LAPACKE interface :  Fast linear algebra routines
   SCALAPACK package :  Parallel linear algebra routines
   Shared memory     :  Shared parallel matrices
   BLAS/LAPACK       :  OpenBLAS 0.3.27  USE64BITINT DYNAMIC_ARCH NO_AFFINITY Haswell SINGLE_THREADED
        Core in use  :  Haswell
   Copyright (c) 2011-2014, The OpenBLAS Project


NOTE: MaxCore=15500 MB was set to SCF,MP2,MDCI,CIPSI,MRCI and CIS
      => If you want to overwrite this, your respective input block should be placed after the MaxCore statement


***************************************
The coordinates will be read from file: struc.xyz
***************************************


Your calculation utilizes the atom-pairwise dispersion correction
based on EEQ partial charges (D4)


Warning: RI is on but no J-basis has been assigned. Assigning Def2/J (nothing to worry about!)
================================================================================

----- Orbital basis set information -----
Your calculation utilizes the basis: def2-TZVPP
   F. Weigend and R. Ahlrichs, Phys. Chem. Chem. Phys. 7, 3297 (2005).

----- AuxJ basis set information -----
Your calculation utilizes the auxiliary basis: def2/J
   F. Weigend, Phys. Chem. Chem. Phys. 8, 1057 (2006).

----- AuxC basis set information -----
Your calculation utilizes the auxiliary basis: def2-TZVPP/C
  H-La, Hf-Rn : A. Hellweg, C. Hattig, S. Hofener and W. Klopper, Theor. Chem. Acc. 117, 587 (2007).
        Ce-Lu : J. Chmela and M. E. Harding, Mol. Phys. (2018).

================================================================================
                                        WARNINGS
                       Please study these warnings very carefully!
================================================================================


WARNING: B97M-V or wB97M-V functional requested.
  ===> : libXC variant has now been activated.
         Any manually given DFX/HFX/RangeSep scaling parameters are IGNORED!


================================================================================
                                       INPUT FILE
================================================================================
NAME = B97M-D4.inp
|  1> ! B97M-D4  def2-TZVPP
|  2> ! def2-TZVPP/C
|  3> ! DEFGRID3 TightSCF
|  4> ! MiniPrint
|  5> ! NoTRAH
|  6> %scf
|  7> 	MaxIter 250
|  8> end
|  9> %maxcore 15500
| 10> %pal
| 11>    nprocs 4
| 12> end
| 13> 
| 14> * xyzfile 0 1 struc.xyz
| 15> 
| 16>                          ****END OF INPUT****
================================================================================

                       ****************************
                       * Single Point Calculation *
                       ****************************

---------------------------------
CARTESIAN COORDINATES (ANGSTROEM)
---------------------------------
  C     -1.221759    0.705428    0.000155
  C     -1.221754   -0.705402    0.000141
  C      0.000068    1.410923    0.000070
  C      0.000088   -1.410871    0.000075
  C      1.221897    0.705451    0.000279
  C      1.221918   -0.705382    0.000062
  C     -2.450044    1.414635    0.000007
  C     -2.450006   -1.414666    0.000250
  C     -0.000021    2.829269   -0.000127
  C     -0.000009   -2.829212   -0.000216
  C      2.450179    1.414673    0.000231
  C      2.450212   -1.414596    0.000046
  C     -3.505641    2.024440   -0.000124
  C     -3.505585   -2.024508    0.000366
  C     -0.000246    4.048330   -0.000298
  C     -0.000272   -4.048279   -0.000457
  C      3.505794    2.024437    0.000199
  C      3.505760   -2.024466    0.000041
  H     -4.425402    2.555758   -0.000245
  H     -4.425311   -2.555877    0.000463
  H     -0.000422    5.110534   -0.000444
  H     -0.000511   -5.110478   -0.000671
  H      4.425582    2.555717    0.000169
  H      4.425487   -2.555857    0.000030

----------------------------
CARTESIAN COORDINATES (A.U.)
----------------------------
  NO LB      ZA    FRAG     MASS         X           Y           Z
   0 C     6.0000    0    12.011   -2.308790    1.333067    0.000293
   1 C     6.0000    0    12.011   -2.308780   -1.333017    0.000267
   2 C     6.0000    0    12.011    0.000128    2.666259    0.000133
   3 C     6.0000    0    12.011    0.000167   -2.666160    0.000141
   4 C     6.0000    0    12.011    2.309051    1.333110    0.000526
   5 C     6.0000    0    12.011    2.309091   -1.332979    0.000118
   6 C     6.0000    0    12.011   -4.629912    2.673272    0.000012
   7 C     6.0000    0    12.011   -4.629841   -2.673331    0.000472
   8 C     6.0000    0    12.011   -0.000040    5.346544   -0.000240
   9 C     6.0000    0    12.011   -0.000016   -5.346436   -0.000408
  10 C     6.0000    0    12.011    4.630166    2.673345    0.000436
  11 C     6.0000    0    12.011    4.630229   -2.673199    0.000086
  12 C     6.0000    0    12.011   -6.624702    3.825638   -0.000233
  13 C     6.0000    0    12.011   -6.624596   -3.825765    0.000692
  14 C     6.0000    0    12.011   -0.000466    7.650234   -0.000563
  15 C     6.0000    0    12.011   -0.000514   -7.650139   -0.000864
  16 C     6.0000    0    12.011    6.624990    3.825632    0.000377
  17 C     6.0000    0    12.011    6.624925   -3.825687    0.000077
  18 H     1.0000    0     1.008   -8.362798    4.829682   -0.000462
  19 H     1.0000    0     1.008   -8.362625   -4.829908    0.000876
  20 H     1.0000    0     1.008   -0.000798    9.657510   -0.000840
  21 H     1.0000    0     1.008   -0.000967   -9.657404   -0.001269
  22 H     1.0000    0     1.008    8.363139    4.829604    0.000318
  23 H     1.0000    0     1.008    8.362958   -4.829870    0.000056


           ************************************************************
           *        Program running with 4 parallel MPI-processes     *
           *              working on a common directory               *
           ************************************************************
------------------------------------------------------------------------------
                   ___                                                        
                  /   \      - P O W E R E D   B Y -                         
                 /     \                                                     
                 |  |  |   _    _      __       _____    __    __             
                 |  |  |  | |  | |    /  \     |  _  \  |  |  /  |          
                  \  \/   | |  | |   /    \    | | | |  |  | /  /          
                 / \  \   | |__| |  /  /\  \   | |_| |  |  |/  /          
                |  |  |   |  __  | /  /__\  \  |    /   |      \           
                |  |  |   | |  | | |   __   |  |    \   |  |\   \          
                \     /   | |  | | |  |  |  |  | |\  \  |  | \   \       
                 \___/    |_|  |_| |__|  |__|  |_| \__\ |__|  \__/        
                                                                              
                      - O R C A' S   B I G   F R I E N D -                    
                                      &                                       
                       - I N T E G R A L  F E E D E R -                       
                                                                              
 v1 FN, 2020, v2 2021, v3 2022-2024                                           
------------------------------------------------------------------------------


----------------------
SHARK INTEGRAL PACKAGE
----------------------

Number of atoms                             ...     24
Number of basis functions                   ...    642
Number of shells                            ...    234
Maximum angular momentum                    ...      3
Integral batch strategy                     ... SHARK/LIBINT Hybrid
RI-J (if used) integral strategy            ... SPLIT-RIJ (Revised 2003 algorithm where possible)
Printlevel                                  ...      1
Contraction scheme used                     ... SEGMENTED contraction
Prescreening option                         ... SCHWARTZ
   Thresh                                   ... 2.500e-11
   Tcut                                     ... 2.500e-12
   Tpresel                                  ... 2.500e-12 
Coulomb Range Separation                    ... NOT USED
Exchange Range Separation                   ... NOT USED
Multipole approximations                    ... NOT USED
Finite Nucleus Model                        ... NOT USED
CABS basis                                  ... NOT available
Auxiliary Coulomb fitting basis             ... AVAILABLE
   # of basis functions in Aux-J            ...    948
   # of shells in Aux-J                     ...    300
   Maximum angular momentum in Aux-J        ...      4
Auxiliary J/K fitting basis                 ... NOT available
Auxiliary Correlation fitting basis         ... AVAILABLE
   # of basis functions in Aux-C            ...   1548
   # of shells in Aux-C                     ...    456
   Maximum angular momentum in Aux-C        ...      4
Auxiliary 'external' fitting basis          ... NOT available

Checking pre-screening integrals            ... done (  0.0 sec) Dimension = 234
Check shell pair data                       ... done (  0.0 sec)
Shell pair information
Shell pair cut-off parameter TPreSel        ...   2.5e-12
Total number of shell pairs                 ...     27495
Shell pairs after pre-screening             ...     20717
Total number of primitive shell pairs       ...     83850
Primitive shell pairs kept                  ...     43659
          la=0 lb=0:   4245 shell pairs
          la=1 lb=0:   5526 shell pairs
          la=1 lb=1:   1860 shell pairs
          la=2 lb=0:   3240 shell pairs
          la=2 lb=1:   2196 shell pairs
          la=2 lb=2:    663 shell pairs
          la=3 lb=0:   1374 shell pairs
          la=3 lb=1:    914 shell pairs
          la=3 lb=2:    564 shell pairs
          la=3 lb=3:    135 shell pairs

Calculating one electron integrals          ... done (  0.0 sec)
Calculating RI/J V-Matrix + Cholesky decomp.... done (  0.0 sec)
Calculating RI/C V-Matrix + Cholesky decomp.... done (  0.1 sec)
Calculating Nuclear repulsion               ... done (  0.0 sec) ENN=   1004.365125901219 Eh

Diagonalization of the overlap matrix:
Smallest eigenvalue                        ... 1.576e-06
Time for diagonalization                   ...    0.048 sec
Threshold for overlap eigenvalues          ... 1.000e-07
Number of eigenvalues below threshold      ... 0
Time for construction of square roots      ...    0.026 sec
Total time needed                          ...    0.076 sec

-------------------
DFT GRID GENERATION
-------------------

General Integration Accuracy     IntAcc      ... 4.959
Radial Grid Type                 RadialGrid  ... OptM3 with GC (2021)
Angular Grid (max. ang.)         AngularGrid ... 6 (Lebedev-590)
Angular grid pruning method      GridPruning ... 4 (adaptive)
Weight generation scheme         WeightScheme... mBecke (2022)
Basis function cutoff            BFCut       ... 1.0000e-11
Integration weight cutoff        WCut        ... 1.0000e-14
Partially contracted basis set               ... off
Rotationally invariant grid construction     ... off
Angular grids for H and He will be reduced by one unit

Total number of grid points                  ...   309087
Total number of batches                      ...     4838
Average number of points per batch           ...       63
Average number of grid points per atom       ...    12879
Initializing property integral containers    ... done (  0.0 sec)

SHARK setup successfully completed in   3.5 seconds

Maximum memory used throughout the entire STARTUP-calculation: 95.3 MB


           ************************************************************
           *        Program running with 4 parallel MPI-processes     *
           *              working on a common directory               *
           ************************************************************
Loading Hartree-Fock densities                     ... done
Calculating cut-offs                               ... done
Initializing the effective Hamiltonian             ... done
Setting up the integral package (SHARK)            ... done
Starting the Coulomb interaction                   ... done (   0.4 sec)
Making the grid                                    ... done (   0.2 sec)
Mapping shells                                     ... done
Starting the XC term evaluation                    ... done (   0.3 sec)
  promolecular density results
     # of electrons  =    113.992278578
     EX              =    -93.504814027
     EC              =     -3.705934594
     EX+EC           =    -97.210748621
Transforming the Hamiltonian                       ... done (   0.0 sec)
Diagonalizing the Hamiltonian                      ... done (   0.1 sec)
Back transforming the eigenvectors                 ... done (   0.0 sec)
Now organizing SCF variables                       ... done
             **** ENERGY FILE WAS UPDATED (B97M-D4.en.tmp) ****
Finished Guess after   1.4 sec
Maximum memory used throughout the entire GUESS-calculation: 50.2 MB


           ************************************************************
           *        Program running with 4 parallel MPI-processes     *
           *              working on a common directory               *
           ************************************************************
----------------------------------------D-I-I-S--------------------------------------------
Iteration    Energy (Eh)           Delta-E    RMSDP     MaxDP     DIISErr   Damp  Time(sec)
-------------------------------------------------------------------------------------------
               ***  Starting incremental Fock matrix formation  ***
    1    -689.4723481838485668     0.00e+00  5.67e-03  4.66e-01  1.38e-01  0.700   6.0
    2    -689.6320291423845674    -1.60e-01  4.52e-03  3.27e-01  7.75e-02  0.700   5.3
                               ***Turning on AO-DIIS***
    3    -689.7085396609262489    -7.65e-02  2.81e-03  1.94e-01  3.56e-02  0.700   5.1
    4    -689.7529727828183468    -4.44e-02  6.38e-03  4.56e-01  2.28e-02  0.000   4.9
    5    -689.8472109921059428    -9.42e-02  4.44e-04  3.01e-02  4.13e-03  0.000   5.2
                              *** Initializing SOSCF ***
---------------------------------------S-O-S-C-F--------------------------------------
Iteration    Energy (Eh)           Delta-E    RMSDP     MaxDP     MaxGrad    Time(sec)
--------------------------------------------------------------------------------------
    6    -689.8475641219857835    -3.53e-04  2.40e-04  1.52e-02  2.51e-03     5.7
               *** Restarting incremental Fock matrix formation ***
    7    -689.8476300545690947    -6.59e-05  2.38e-04  1.68e-02  7.32e-04     6.1
    8    -689.8474850121398276     1.45e-04  3.83e-05  1.59e-03  2.50e-03     4.4
    9    -689.8476433714791938    -1.58e-04  2.29e-05  1.49e-03  1.75e-04     4.3
   10    -689.8476410157187502     2.36e-06  3.59e-05  2.79e-03  3.40e-04     4.0
   11    -689.8476444834083168    -3.47e-06  2.06e-05  1.43e-03  8.57e-06     3.9
   12    -689.8476444875751667    -4.17e-09  2.51e-05  2.00e-03  8.51e-06     3.5
                 **** Energy Check signals convergence ****

               *****************************************************
               *                     SUCCESS                       *
               *           SCF CONVERGED AFTER  12 CYCLES          *
               *****************************************************

             **** ENERGY FILE WAS UPDATED (B97M-D4.en.tmp) ****

----------------
TOTAL SCF ENERGY
----------------

Total Energy       :       -689.84764448757517 Eh          -18771.70874 eV

Components:
Nuclear Repulsion  :       1004.36512590121913 Eh           27330.16451 eV
Electronic Energy  :      -1694.21277038879430 Eh          -46101.87326 eV
One Electron Energy:      -2921.69517695332479 Eh          -79503.36764 eV
Two Electron Energy:       1227.48240656453049 Eh           33401.49438 eV

Virial components:
Potential Energy   :      -1374.82955887201229 Eh          -37411.01424 eV
Kinetic Energy     :        684.98191438443712 Eh           18639.30549 eV
Virial Ratio       :          2.00710344317267

DFT components:
N(Alpha)           :       57.000003571484 electrons
N(Beta)            :       57.000003571484 electrons
N(Total)           :      114.000007142967 electrons
E(XC)              :     -100.111656056372 Eh       

---------------
SCF CONVERGENCE
---------------

  Last Energy change         ...    4.1668e-09  Tolerance :   1.0000e-08
  Last MAX-Density change    ...    1.9953e-03  Tolerance :   1.0000e-07
  Last RMS-Density change    ...    2.5086e-05  Tolerance :   5.0000e-09
  Last DIIS Error            ...    2.5052e-03  Tolerance :   5.0000e-07
  Last Orbital Gradient      ...    8.5136e-06  Tolerance :   1.0000e-05
  Last Orbital Rotation      ...    7.8609e-06  Tolerance :   1.0000e-05


----------------
ORBITAL ENERGIES
----------------

  NO   OCC          E(Eh)            E(eV) 
   0   2.0000     -10.243865      -278.7497 
   1   2.0000     -10.243675      -278.7446 
   2   2.0000     -10.243671      -278.7445 
   3   2.0000     -10.243286      -278.7340 
   4   2.0000     -10.243283      -278.7339 
   5   2.0000     -10.243092      -278.7287 
   6   2.0000     -10.201026      -277.5840 
   7   2.0000     -10.201025      -277.5840 
   8   2.0000     -10.201022      -277.5839 
   9   2.0000     -10.201020      -277.5839 
  10   2.0000     -10.201019      -277.5838 
  11   2.0000     -10.201018      -277.5838 
  12   2.0000     -10.193370      -277.3757 
  13   2.0000     -10.193370      -277.3757 
  14   2.0000     -10.193367      -277.3756 
  15   2.0000     -10.193367      -277.3756 
  16   2.0000     -10.193366      -277.3756 
  17   2.0000     -10.193365      -277.3756 
  18   2.0000      -0.900333       -24.4993 
  19   2.0000      -0.826124       -22.4800 
  20   2.0000      -0.826121       -22.4799 
  21   2.0000      -0.759403       -20.6644 
  22   2.0000      -0.759398       -20.6643 
  23   2.0000      -0.743845       -20.2411 
  24   2.0000      -0.741376       -20.1739 
  25   2.0000      -0.716767       -19.5042 
  26   2.0000      -0.716765       -19.5042 
  27   2.0000      -0.657208       -17.8835 
  28   2.0000      -0.657202       -17.8834 
  29   2.0000      -0.594852       -16.1867 
  30   2.0000      -0.579873       -15.7791 
  31   2.0000      -0.530585       -14.4380 
  32   2.0000      -0.530584       -14.4379 
  33   2.0000      -0.509853       -13.8738 
  34   2.0000      -0.509848       -13.8737 
  35   2.0000      -0.498741       -13.5714 
  36   2.0000      -0.494835       -13.4652 
  37   2.0000      -0.488028       -13.2799 
  38   2.0000      -0.463188       -12.6040 
  39   2.0000      -0.463186       -12.6039 
  40   2.0000      -0.413809       -11.2603 
  41   2.0000      -0.411459       -11.1964 
  42   2.0000      -0.411438       -11.1958 
  43   2.0000      -0.345505        -9.4017 
  44   2.0000      -0.345503        -9.4016 
  45   2.0000      -0.289696        -7.8830 
  46   2.0000      -0.289695        -7.8830 
  47   2.0000      -0.277807        -7.5595 
  48   2.0000      -0.277593        -7.5537 
  49   2.0000      -0.277588        -7.5535 
  50   2.0000      -0.273128        -7.4322 
  51   2.0000      -0.263209        -7.1623 
  52   2.0000      -0.263201        -7.1621 
  53   2.0000      -0.253903        -6.9090 
  54   2.0000      -0.247748        -6.7416 
  55   2.0000      -0.219641        -5.9767 
  56   2.0000      -0.219641        -5.9767 
  57   0.0000      -0.104044        -2.8312 
  58   0.0000      -0.104035        -2.8309 
  59   0.0000      -0.038523        -1.0483 
  60   0.0000      -0.015341        -0.4174 
  61   0.0000      -0.015333        -0.4172 
  62   0.0000       0.001223         0.0333 
  63   0.0000       0.007807         0.2124 
  64   0.0000       0.007808         0.2125 
  65   0.0000       0.012568         0.3420 
  66   0.0000       0.039950         1.0871 
  67   0.0000       0.039951         1.0871 
*Only the first 10 virtual orbitals were printed.
Total SCF time: 0 days 0 hours 0 min 58 sec 
Finished LeanSCF after  58.9 sec

Maximum memory used throughout the entire LEANSCF-calculation: 87.4 MB


-------------------------------------------------------------------------------
                          DFT DISPERSION CORRECTION                            
                                                                               
                                DFTD4 V3.4.0                                   
-------------------------------------------------------------------------------
-------------------------   ----------------
Dispersion correction           -0.050789942
-------------------------   ----------------


-------------------------   --------------------
FINAL SINGLE POINT ENERGY      -689.898434429806
-------------------------   --------------------


           ************************************************************
           *        Program running with 4 parallel MPI-processes     *
           *              working on a common directory               *
           ************************************************************

------------------------------------------------------------------------------
                              ORCA PROPERTY CALCULATIONS
------------------------------------------------------------------------------

GBWName                                 ... B97M-D4.gbw
Number of atoms                         ...     24
Number of basis functions               ...    642
Max core memory                         ...  15500 MB

Electric properties:
Dipole moment                           ... YES
Quadrupole moment                       ...  NO
Static polarizability (Dipole/Dipole)   ...  NO
Static polarizability (Dipole/Quad.)    ...  NO
Static polarizability (Quad./Quad.)     ...  NO
Static polarizability (Velocity)        ...  NO

Atomic electric properties:
Dipole moment                           ...  NO
Quadrupole moment                       ...  NO
Static polarizability                   ...  NO

Choice of electric origin               ... Center of mass
Position of electric origin             ...     0.000054     0.000019     0.000065

General magnetic properties:
Magnetizability                         ...  NO

EPR properties:
g-Tensor (aka g-matrix)                 ...  NO
Zero-Field splitting spin-orbit         ...  NO
Zero-field splitting spin-spin          ...  NO
Hyperfine couplings                     ...  NO (   0 nuclei)
Quadrupole couplings                    ...  NO (   0 nuclei)
Contact density                         ...  NO (   0 nuclei)

NMR properties:
Chemical shifts                         ...  NO (   0 nuclei)
Spin-rotation constants                 ...  NO (   0 nuclei)
Spin-spin couplings                     ...  NO (   0 nuclei,    0 pairs)

Choice of magnetic origin               ... GIAO
Position of magnetic origin             ...     0.000000     0.000000     0.000000

Properties with geometric perturbations:
SCF Hessian                             ...  NO
IR spectrum                             ...  NO
VCD spectrum                            ...  NO
X-ray spectroscopy properties:
SCF XES/XAS/RIXS spectra                ...  NO


-------------
DIPOLE MOMENT
-------------

Method             : SCF
Type of density    : Electron Density
Multiplicity       :   1
Irrep              :   0
Energy             :  -689.8476444875751667 Eh
Relativity type    : 
Basis              : AO
                                X                 Y                 Z
Electronic contribution:      0.000556565       0.000189014       0.000729057
Nuclear contribution   :     -0.000702421      -0.000248435      -0.000850538
                        -----------------------------------------
Total Dipole Moment    :     -0.000145855      -0.000059421      -0.000121482
                        -----------------------------------------
Magnitude (a.u.)       :      0.000198903
Magnitude (Debye)      :      0.000505571


--------------------
Rotational spectrum 
--------------------
 
Rotational constants in cm-1:             0.016374             0.016371             0.008186 
Rotational constants in MHz :           490.872070           490.780684           245.413189 

Dipole components along the rotational axes: 
x,y,z [a.u.] :    -0.000063    -0.000144    -0.000121 
x,y,z [Debye]:    -0.000159    -0.000367    -0.000309 

 

Dipole moment calculation done in   0.0 sec 

Maximum memory used throughout the entire PROP-calculation: 51.9 MB

--------------------------------
SUGGESTED CITATIONS FOR THIS RUN
--------------------------------

Below you find a list of papers that are relevant to this ORCA run
We neither can nor want to force you to cite these papers, but we appreciate if you do
You receive ORCA, which is the product of decades of hard work by many enthusiastic individuals, for free
The only thing we kindly ask in return is that you cite our papers,
We deeply appreciate it, if you show your appreciation for ORCA by not just citing the generic ORCA reference.

Please note that relegating all ORCA citations to the supporting information does *not* help us.
SI sections are not indexed - citations you put there will not count into any citation statistics
But we need these citations in order to attract the funding resources that allow us to do what we are doing

Therefore, if you are a happy ORCA user, please consider citing a few of the papers listed below in the main body of your paper

In addition to the list printed below, the program has created the file B97M-D4.bibtex that contains the list in bibtex format
You can import this file easily into all common literature databanks and citation aid programs


List of essential papers. We consider these as the minimum necessary citations

  1. Neese,F.
     Software update: the ORCA program system, version 5.0
     WIRES Comput. Molec. Sci., 2022 12(1)e1606
     doi.org/10.1002/wcms.1606

List of papers to cite with high priority. The work reported in these papers was absolutely
necessary for this run to complete.
Our perspective: the developers of density functionals and basis sets usually get cited in chemistry papers
Good! But without the algorithms to do something with them, the functionals or basis sets would not do anything.
Hence, in our opinion, the algorithm design and method developments papers are equally worthy of getting cited

  1. Neese,F.
     An improvement of the resolution of the identity approximation for the formation of the Coulomb matrix
     J. Comp. Chem., 2003 24(14)1740-1747
     doi.org/10.1002/jcc.10318
  2. Neese,F.
     The SHARK Integral Generation and Digestion System
     J. Comp. Chem., 2022  1-16
     doi.org/10.1002/jcc.26942
  3. Lehtola,S.; Steigemann,C.; Oliveira,M.; Marques,M.
     Recent developments in Libxc - A comprehensive library of functionals for density functional theory
     Software X, 2018 7 
     doi.org/10.1016/j.softx.2017.11.002
  4. Caldeweyher,E.; Bannwarth,C.; Grimme,S.
     Extension of the D3 dispersion coefficient model
     J. Chem. Phys., 2017 147 034112
     doi.org/10.1063/1.4993215
  5. Caldeweyher,E.; Ehlert,S.; Hansen,A.; Neugebauer,H.; Spicher,S.; Bannwarth,C.; Grimme,S.
     A generally applicable atomic-charge dependent London dispersion correction
     J. Chem. Phys., 2019 150 154122
     doi.org/10.1063/1.5090222
  6. Caldeweyher,E.; Mewes,J.; Ehlert,S.; Grimme,S.
     Extension and evaluation of the D4 London-dispersion model for periodic systems
     Phys. Chem. Chem. Phys., 2020 22(16)8499-8512
     doi.org/10.1039/D0CP00502A
  7. Wittmann,L.; Gordiy,I.; Friede,M.; Helmich-Paris,B.; Grimme,S.; Hansen,A.; Bursch,M.
     Extension of the D3 and D4 London Dispersion Corrections to the full Actinides Series
     Phys. Chem. Chem. Phys., 2024 26(32)21379-21394
     doi.org/https://doi.org/10.1039/D4CP01514B 

List of suggested additional citations. These are papers that are important in the 'surrounding' of 
of this run, or papers that preceded the highly important papers. If you like your results we are grateful for a citation.

  1. Neese,F.
     The ORCA program system
     WIRES Comput. Molec. Sci., 2012 2(1)73-78
     doi.org/10.1002/wcms.81
  2. Neese,F.
     Software update: the ORCA program system, version 4.0
     WIRES Comput. Molec. Sci., 2018 8(1)1-6
     doi.org/10.1002/wcms.1327
  3. Neese,F.; Wennmohs,F.; Becker,U.; Riplinger,C.
     The ORCA quantum chemistry program package
     J. Chem. Phys., 2020 152 Art. No. L224108
     doi.org/10.1063/5.0004608

List of optional additional citations

  1. Neese,F.
     Approximate second-order SCF convergence for spin unrestricted wavefunctions
     Chem. Phys. Lett., 2000 325(1-3)93-98
     doi.org/10.1016/s0009-2614(00)00662-x

Timings for individual modules:

Sum of individual times          ...       65.392 sec (=   1.090 min)
Startup calculation              ...        3.845 sec (=   0.064 min)   5.9 %
SCF iterations                   ...       61.037 sec (=   1.017 min)  93.3 %
Property calculations            ...        0.510 sec (=   0.009 min)   0.8 %
                             ****ORCA TERMINATED NORMALLY****
TOTAL RUN TIME: 0 days 0 hours 1 minutes 5 seconds 871 msec
