# Supplementary material for: A Molecular “Thermometer” for Measuring Effective Non‐Local Exchange
Source: J Comput Chem. 2026 Jun 23;47(17):e70436. doi: 10.1002/jcc.70436 (PMC13288322; doi:10.1002/jcc.70436)
Supplement: Supplementary file 2 — Data S2: jcc70436‐sup‐0002‐Supinfo.zip [file JCC-47-0-s001.zip › SI/dft-calculations/hexaethynylbenzene/B1P86/B1P.out]

>> Jobfile created with suborca by marcel on 28.03.2025 16:12:19.

>> Running on the following nodes:
s146

>> Memory information (GB):
               total        used        free      shared  buff/cache   available
Mem:              62           1          48           0          13          61
Swap:             30           0          29

>> Disk information:
Filesystem      Size  Used Avail Use% Mounted on
devtmpfs        4,0M     0  4,0M   0% /dev
tmpfs            32G  2,8M   32G   1% /dev/shm
tmpfs            13G  162M   13G   2% /run
tmpfs           4,0M     0  4,0M   0% /sys/fs/cgroup
/dev/sda1        50G   16G   32G  34% /
/dev/sda3       838G   12G  784G   2% /tmp1
fs7:/home        91T   59T   33T  64% /home
tmpfs           6,3G   28K  6,3G   1% /run/user/473

   >> Creating scratch directory /tmp1/marcel/8086937 on s146.

>> Loading modules
Module mambaforge3 (version 23.11.0) unloaded.
Module mctc-convert (version 0.3.1) unloaded.
Module xtb (version 6.7.1) unloaded.
Loading compiler version 2021.2.0
Loading debugger version 10.1.1
Loading mkl version 2021.2.0
Loading compiler-rt version 2021.2.0
Loading tbb version 2021.2.0
Loading mpi version 2021.2.0
Module intel (version 2021.2.0) loaded.
Module openmpi (version 4.1.6) loaded.
Module orca (version 6.0.1) loaded.

>> Copying files from /home/marcel/nlxc/dfa_calculation/hexaethinylbenzene/B1P to /tmp1/marcel/8086937
sending incremental file list
B1P.inp

sent 266 bytes  received 35 bytes  602.00 bytes/sec
total size is 159  speedup is 0.53
sending incremental file list
struc.xyz

sent 1,962 bytes  received 35 bytes  3,994.00 bytes/sec
total size is 1,853  speedup is 0.93

>> Starting job 8086937 on s146 at Fr 28. Mär 16:12:25 CET 2025

>> Job exited at Fr 28. Mär 16:16:11 CET 2025 on s146 with exit code 0
rm: cannot remove '/tmp1/marcel/8086937/*.tmp': No such file or directory

>> Copying back files from /tmp1/marcel/8086937 to /home/marcel/nlxc/dfa_calculation/hexaethinylbenzene/B1P
sending incremental file list
B1P.bibtex
B1P.densities
B1P.densitiesinfo
B1P.gbw
B1P.property.txt

sent 11,414,474 bytes  received 111 bytes  7,609,723.33 bytes/sec
total size is 11,413,303  speedup is 1.00

>> Removing scratch directory /tmp1/marcel/8086937
