# Supplementary material for: A Molecular “Thermometer” for Measuring Effective Non‐Local Exchange
Source: J Comput Chem. 2026 Jun 23;47(17):e70436. doi: 10.1002/jcc.70436 (PMC13288322; doi:10.1002/jcc.70436)
Supplement: Supplementary file 2 — Data S2: jcc70436‐sup‐0002‐Supinfo.zip [file JCC-47-0-s001.zip › SI/dft-calculations/hexaethynylbenzene/pm6/pm6.inp]

$external
mopac input=1scf pm6-d3h4X DISP aux(42,PRECISION=12,MOS=-99999,COMP) scfcrt=1.d-7 xyz geo-ok grad
mopac file=mopac
$end
