# Supplementary material for: A Molecular “Thermometer” for Measuring Effective Non‐Local Exchange
Source: J Comput Chem. 2026 Jun 23;47(17):e70436. doi: 10.1002/jcc.70436 (PMC13288322; doi:10.1002/jcc.70436)
Supplement: Supplementary file 2 — Data S2: jcc70436‐sup‐0002‐Supinfo.zip [file JCC-47-0-s001.zip › SI/dft-calculations/hexaethynylbenzene/pm6/mopac]

1scf pm6-d3h4X DISP aux(42,PRECISION=12,MOS=-99999,COMP) scfcrt=1.d-7 xyz geo-ok grad charge=0


   C    -1.22175925684231    1    0.70542851510119    1    0.00015484178162    1
   C    -1.22175376144917    1   -0.70540246692405    1    0.00014116622032    1
   C     0.00006763471030    1    1.41092360034357    1    0.00007019719632    1
   C     0.00008834456351    1   -1.41087141622461    1    0.00007477242696    1
   C     1.22189739689107    1    0.70545154830542    1    0.00027859894053    1
   C     1.22191823019030    1   -0.70538233351153    1    0.00006217915102    1
   C    -2.45004396621296    1    1.41463475049981    1    0.00000652765302    1
   C    -2.45000667273922    1   -1.41466612665695    1    0.00024975479686    1
   C    -0.00002118087676    1    2.82926956751837    1   -0.00012717423635    1
   C    -0.00000857536514    1   -2.82921234880297    1   -0.00021614728893    1
   C     2.45017880436861    1    1.41467324137268    1    0.00023085278769    1
   C     2.45021203728938    1   -1.41459627768954    1    0.00004576292399    1
   C    -3.50564169005967    1    2.02444062917033    1   -0.00012355061911    1
   C    -3.50558537623193    1   -2.02450800877434    1    0.00036608883165    1
   C    -0.00024649844674    1    4.04833003268709    1   -0.00029791294596    1
   C    -0.00027214538194    1   -4.04827943427287    1   -0.00045726213926    1
   C     3.50579402294281    1    2.02443724032428    1    0.00019938128386    1
   C     3.50575989244396    1   -2.02446655175121    1    0.00004088426305    1
   H    -4.42540277316939    1    2.55575802167809    1   -0.00024460830512    1
   H    -4.42531109816374    1   -2.55587767877440    1    0.00046330445878    1
   H    -0.00042208084225    1    5.11053488105923    1   -0.00044442014353    1
   H    -0.00051147858241    1   -5.11047867365710    1   -0.00067130959493    1
   H     4.42558291035540    1    2.55571680845352    1    0.00016851695469    1
   H     4.42548728060827    1   -2.55585751947397    1    0.00002955560284    1
