# Supplementary material for: A Molecular “Thermometer” for Measuring Effective Non‐Local Exchange
Source: J Comput Chem. 2026 Jun 23;47(17):e70436. doi: 10.1002/jcc.70436 (PMC13288322; doi:10.1002/jcc.70436)
Supplement: Supplementary file 2 — Data S2: jcc70436‐sup‐0002‐Supinfo.zip [file JCC-47-0-s001.zip › SI/dft-calculations/hexaethynylbenzene/pm6/mopac.out]

 *******************************************************************************
 ** Site#:  999  E-mail support: MrMOPAC@OpenMOPAC.net  Version 14.045  64BITS**
 *******************************************************************************
 ** Cite this work as:                                                        **
 **                                                                           **
 ** (a) MOPAC2012, James J. P. Stewart, Stewart Computational Chemistry,      **
 **                Version 14.045  web: HTTP://OpenMOPAC.net                  **
 **                                                                           **
 **                                 AND                                       **
 **                                                                           **
 ** (b) Maia, J.D.C., et al., J. Chem. Theory Comput. 2012, 8, 3072-3081.     **
 **                DOI: 10.1021/ct3004645.                                    **
 *******************************************************************************
 **                                                                           **
 **                                MOPAC2012                                  **
 **                                                                           **
 *******************************************************************************

                        PM6-D3H4 CALCULATION RESULTS


 *******************************************************************************
 *  CALCULATION DONE:                                Tue Apr  7 23:45:46 2026  *
 *  GEO-OK   - OVERRIDE INTERATOMIC DISTANCE CHECK
 *  PM6-D3   - CORRECT DISPERSION AND HYDROGEN BOND TERMS (S.Grimme, unpublished
 *
 *
 *
 *                 CHARGE ON SYSTEM =     0
 *
 *
 *
 *  XYZ      - CARTESIAN COORDINATE SYSTEM TO BE USED
 *  1SCF     - DO 1 SCF AND THEN STOP 
 *  T=       - A TIME OF 172800.0 SECONDS REQUESTED
 *  DUMP=N   - RESTART FILE WRITTEN EVERY  7200.000 SECONDS
 *  SCFCRT   - DEFAULT SCF CRITERION REPLACED BY   0.100E-06
 *  AUX      - OUTPUT AUXILIARY INFORMATION
 *  GRADIENTS- ALL GRADIENTS TO BE PRINTED
 *  DISP     - PRINT DISPERSION AND HYDROGEN BOND ENERGIES
 *******************************************************************************
1scf pm6-d3h4X DISP aux(42,PRECISION=12,MOS=-99999,COMP) scfcrt=1.d-7 xyz geo-ok grad charge=0


   ATOM   CHEMICAL          X               Y               Z
  NUMBER   SYMBOL      (ANGSTROMS)     (ANGSTROMS)     (ANGSTROMS)
 
     1       C         -1.22175926  *   0.70542852  *   0.00015484  *
     2       C         -1.22175376  *  -0.70540247  *   0.00014117  *
     3       C          0.00006763  *   1.41092360  *   0.00007020  *
     4       C          0.00008834  *  -1.41087142  *   0.00007477  *
     5       C          1.22189740  *   0.70545155  *   0.00027860  *
     6       C          1.22191823  *  -0.70538233  *   0.00006218  *
     7       C         -2.45004397  *   1.41463475  *   0.00000653  *
     8       C         -2.45000667  *  -1.41466613  *   0.00024975  *
     9       C         -0.00002118  *   2.82926957  *  -0.00012717  *
    10       C         -0.00000858  *  -2.82921235  *  -0.00021615  *
    11       C          2.45017880  *   1.41467324  *   0.00023085  *
    12       C          2.45021204  *  -1.41459628  *   0.00004576  *
    13       C         -3.50564169  *   2.02444063  *  -0.00012355  *
    14       C         -3.50558538  *  -2.02450801  *   0.00036609  *
    15       C         -0.00024650  *   4.04833003  *  -0.00029791  *
    16       C         -0.00027215  *  -4.04827943  *  -0.00045726  *
    17       C          3.50579402  *   2.02443724  *   0.00019938  *
    18       C          3.50575989  *  -2.02446655  *   0.00004088  *
    19       H         -4.42540277  *   2.55575802  *  -0.00024461  *
    20       H         -4.42531110  *  -2.55587768  *   0.00046330  *
    21       H         -0.00042208  *   5.11053488  *  -0.00044442  *
    22       H         -0.00051148  *  -5.11047867  *  -0.00067131  *
    23       H          4.42558291  *   2.55571681  *   0.00016852  *
    24       H          4.42548728  *  -2.55585752  *   0.00002956  *
 


          CARTESIAN COORDINATES 

    NO.       ATOM         X         Y         Z

     1         C       -1.2218    0.7054    0.0002
     2         C       -1.2218   -0.7054    0.0001
     3         C        0.0001    1.4109    0.0001
     4         C        0.0001   -1.4109    0.0001
     5         C        1.2219    0.7055    0.0003
     6         C        1.2219   -0.7054    0.0001
     7         C       -2.4500    1.4146    0.0000
     8         C       -2.4500   -1.4147    0.0002
     9         C       -0.0000    2.8293   -0.0001
    10         C       -0.0000   -2.8292   -0.0002
    11         C        2.4502    1.4147    0.0002
    12         C        2.4502   -1.4146    0.0000
    13         C       -3.5056    2.0244   -0.0001
    14         C       -3.5056   -2.0245    0.0004
    15         C       -0.0002    4.0483   -0.0003
    16         C       -0.0003   -4.0483   -0.0005
    17         C        3.5058    2.0244    0.0002
    18         C        3.5058   -2.0245    0.0000
    19         H       -4.4254    2.5558   -0.0002
    20         H       -4.4253   -2.5559    0.0005
    21         H       -0.0004    5.1105   -0.0004
    22         H       -0.0005   -5.1105   -0.0007
    23         H        4.4256    2.5557    0.0002
    24         H        4.4255   -2.5559    0.0000

     ===================== shared-memory parallel CPU Section ======================
     **                                                                           **
     **  MOPAC calculations will run in shared-memory parallel CPUs               **
     **                                                                           **
     **  Number of Threads =  8                                                   **
     **                                                                           **
     **                                                                           **
     **  For information on this work, see:                                       **
     **                                                                           **
     **  Maia, J.D.C., et al., J. Chem. Theory Comput. 2012, 8, 3072-3081.        **
     **        DOI: 10.1021/ct3004645.                                            **
     **                                                                           **
     ===================== shared-memory parallel CPU Section ======================
      


 General Reference for PM6:
 "Optimization of Parameters for Semiempirical Methods V: Modification of NDDO Approximations
 and Application to 70 Elements", J. J. P. Stewart, J. Mol. Mod., 13, 1173-1213 (2007)
 URL: http://www.springerlink.com/content/ar33482301010477/fulltext.pdf

           Empirical Formula: C18 H6  =    24 atoms


      MOLECULAR POINT GROUP   :   D6h 


      RHF CALCULATION, NO. OF DOUBLY OCCUPIED LEVELS =   39

  SCF CRITERION =    0.1000E-06

 -------------------------------------------------------------------------------
1scf pm6-d3h4X DISP aux(42,PRECISION=12,MOS=-99999,COMP) scfcrt=1.d-7 xyz geo-ok grad charge=0


     1SCF WAS SPECIFIED, SO BFGS WAS NOT USED                 
     SCF FIELD WAS ACHIEVED                                   


                              PM6-D3H4 CALCULATION
                                                       MOPAC2012 (Version: 14.045 )
                                                       Tue Apr  7 23:45:46 2026


          FINAL HEAT OF FORMATION =        357.55923 KCAL/MOL =    1496.02783 KJ/MOL


          TOTAL ENERGY            =      -2275.41766 EV
          ELECTRONIC ENERGY       =     -13912.56615 EV  POINT GROUP:     D6h 
          CORE-CORE REPULSION     =      11637.14849 EV
          COSMO AREA              =        280.91 SQUARE ANGSTROMS
          COSMO VOLUME            =        305.94 CUBIC ANGSTROMS

          GRADIENT NORM           =        111.46984
          IONIZATION POTENTIAL    =          9.245866 EV
          HOMO LUMO ENERGIES (EV) =         -9.246 -1.127
          NO. OF FILLED LEVELS    =         39
          MOLECULAR WEIGHT        =        222.245

          MOLECULAR DIMENSIONS (Angstroms)

            Atom       Atom       Distance
            H    19    H    24    10.22090
            H    23    H    20     8.85289
            C     5    H    22     0.00128


          SCF CALCULATIONS        =          1
 
          WALL-CLOCK TIME         =          0.062 SECONDS
          COMPUTATION TIME        =          0.189 SECONDS


       FINAL  POINT  AND  DERIVATIVES

   PARAMETER     ATOM    TYPE            VALUE       GRADIENT
      1          1  C    CARTESIAN X    -1.221759     6.500073  KCAL/ANGSTROM
      2          1  C    CARTESIAN Y     0.705429    -3.785451  KCAL/ANGSTROM
      3          1  C    CARTESIAN Z     0.000155     0.019977  KCAL/ANGSTROM
      4          2  C    CARTESIAN X    -1.221754     6.493481  KCAL/ANGSTROM
      5          2  C    CARTESIAN Y    -0.705402     3.786468  KCAL/ANGSTROM
      6          2  C    CARTESIAN Z     0.000141    -0.012415  KCAL/ANGSTROM
      7          3  C    CARTESIAN X     0.000068     0.004753  KCAL/ANGSTROM
      8          3  C    CARTESIAN Y     1.410924    -7.494769  KCAL/ANGSTROM
      9          3  C    CARTESIAN Z     0.000070    -0.020429  KCAL/ANGSTROM
     10          4  C    CARTESIAN X     0.000088    -0.005923  KCAL/ANGSTROM
     11          4  C    CARTESIAN Y    -1.410871     7.490266  KCAL/ANGSTROM
     12          4  C    CARTESIAN Z     0.000075     0.021168  KCAL/ANGSTROM
     13          5  C    CARTESIAN X     1.221897    -6.503702  KCAL/ANGSTROM
     14          5  C    CARTESIAN Y     0.705452    -3.793188  KCAL/ANGSTROM
     15          5  C    CARTESIAN Z     0.000279     0.042742  KCAL/ANGSTROM
     16          6  C    CARTESIAN X     1.221918    -6.499215  KCAL/ANGSTROM
     17          6  C    CARTESIAN Y    -0.705382     3.797326  KCAL/ANGSTROM
     18          6  C    CARTESIAN Z     0.000062    -0.030141  KCAL/ANGSTROM
     19          7  C    CARTESIAN X    -2.450044    31.358984  KCAL/ANGSTROM
     20          7  C    CARTESIAN Y     1.414635   -18.125238  KCAL/ANGSTROM
     21          7  C    CARTESIAN Z     0.000007    -0.001681  KCAL/ANGSTROM
     22          8  C    CARTESIAN X    -2.450007    31.363094  KCAL/ANGSTROM
     23          8  C    CARTESIAN Y    -1.414666    18.121925  KCAL/ANGSTROM
     24          8  C    CARTESIAN Z     0.000250    -0.002103  KCAL/ANGSTROM
     25          9  C    CARTESIAN X    -0.000021     0.007635  KCAL/ANGSTROM
     26          9  C    CARTESIAN Y     2.829270   -36.148863  KCAL/ANGSTROM
     27          9  C    CARTESIAN Z    -0.000127     0.001631  KCAL/ANGSTROM
     28         10  C    CARTESIAN X    -0.000009     0.006374  KCAL/ANGSTROM
     29         10  C    CARTESIAN Y    -2.829212    36.170761  KCAL/ANGSTROM
     30         10  C    CARTESIAN Z    -0.000216    -0.000799  KCAL/ANGSTROM
     31         11  C    CARTESIAN X     2.450179   -31.343362  KCAL/ANGSTROM
     32         11  C    CARTESIAN Y     1.414673   -18.113256  KCAL/ANGSTROM
     33         11  C    CARTESIAN Z     0.000231    -0.008385  KCAL/ANGSTROM
     34         12  C    CARTESIAN X     2.450212   -31.318407  KCAL/ANGSTROM
     35         12  C    CARTESIAN Y    -1.414596    18.112341  KCAL/ANGSTROM
     36         12  C    CARTESIAN Z     0.000046     0.002667  KCAL/ANGSTROM
     37         13  C    CARTESIAN X    -3.505642   -16.367627  KCAL/ANGSTROM
     38         13  C    CARTESIAN Y     2.024441     9.460526  KCAL/ANGSTROM
     39         13  C    CARTESIAN Z    -0.000124    -0.001654  KCAL/ANGSTROM
     40         14  C    CARTESIAN X    -3.505585   -16.373894  KCAL/ANGSTROM
     41         14  C    CARTESIAN Y    -2.024508    -9.462376  KCAL/ANGSTROM
     42         14  C    CARTESIAN Z     0.000366     0.002365  KCAL/ANGSTROM
     43         15  C    CARTESIAN X    -0.000246    -0.007061  KCAL/ANGSTROM
     44         15  C    CARTESIAN Y     4.048330    18.857781  KCAL/ANGSTROM
     45         15  C    CARTESIAN Z    -0.000298    -0.002739  KCAL/ANGSTROM
     46         16  C    CARTESIAN X    -0.000272    -0.005508  KCAL/ANGSTROM
     47         16  C    CARTESIAN Y    -4.048279   -18.877177  KCAL/ANGSTROM
     48         16  C    CARTESIAN Z    -0.000457    -0.003512  KCAL/ANGSTROM
     49         17  C    CARTESIAN X     3.505794    16.353190  KCAL/ANGSTROM
     50         17  C    CARTESIAN Y     2.024437     9.451267  KCAL/ANGSTROM
     51         17  C    CARTESIAN Z     0.000199    -0.000675  KCAL/ANGSTROM
     52         18  C    CARTESIAN X     3.505760    16.340481  KCAL/ANGSTROM
     53         18  C    CARTESIAN Y    -2.024467    -9.445597  KCAL/ANGSTROM
     54         18  C    CARTESIAN Z     0.000041     0.000810  KCAL/ANGSTROM
     55         19  H    CARTESIAN X    -4.425403   -16.151659  KCAL/ANGSTROM
     56         19  H    CARTESIAN Y     2.555758     9.334263  KCAL/ANGSTROM
     57         19  H    CARTESIAN Z    -0.000245    -0.002239  KCAL/ANGSTROM
     58         20  H    CARTESIAN X    -4.425311   -16.148589  KCAL/ANGSTROM
     59         20  H    CARTESIAN Y    -2.555878    -9.334693  KCAL/ANGSTROM
     60         20  H    CARTESIAN Z     0.000463     0.001664  KCAL/ANGSTROM
     61         21  H    CARTESIAN X    -0.000422    -0.004315  KCAL/ANGSTROM
     62         21  H    CARTESIAN Y     5.110535    18.659426  KCAL/ANGSTROM
     63         21  H    CARTESIAN Z    -0.000444    -0.002191  KCAL/ANGSTROM
     64         22  H    CARTESIAN X    -0.000511    -0.007166  KCAL/ANGSTROM
     65         22  H    CARTESIAN Y    -5.110479   -18.656559  KCAL/ANGSTROM
     66         22  H    CARTESIAN Z    -0.000671    -0.003328  KCAL/ANGSTROM
     67         23  H    CARTESIAN X     4.425583    16.155042  KCAL/ANGSTROM
     68         23  H    CARTESIAN Y     2.555717     9.333725  KCAL/ANGSTROM
     69         23  H    CARTESIAN Z     0.000169    -0.000245  KCAL/ANGSTROM
     70         24  H    CARTESIAN X     4.425487    16.153402  KCAL/ANGSTROM
     71         24  H    CARTESIAN Y    -2.555858    -9.338823  KCAL/ANGSTROM
     72         24  H    CARTESIAN Z     0.000030    -0.000489  KCAL/ANGSTROM


   ATOM   CHEMICAL          X               Y               Z
  NUMBER   SYMBOL      (ANGSTROMS)     (ANGSTROMS)     (ANGSTROMS)
 
     1       C         -1.22175926  *   0.70542852  *   0.00015484  *
     2       C         -1.22175376  *  -0.70540247  *   0.00014117  *
     3       C          0.00006763  *   1.41092360  *   0.00007020  *
     4       C          0.00008834  *  -1.41087142  *   0.00007477  *
     5       C          1.22189740  *   0.70545155  *   0.00027860  *
     6       C          1.22191823  *  -0.70538233  *   0.00006218  *
     7       C         -2.45004397  *   1.41463475  *   0.00000653  *
     8       C         -2.45000667  *  -1.41466613  *   0.00024975  *
     9       C         -0.00002118  *   2.82926957  *  -0.00012717  *
    10       C         -0.00000858  *  -2.82921235  *  -0.00021615  *
    11       C          2.45017880  *   1.41467324  *   0.00023085  *
    12       C          2.45021204  *  -1.41459628  *   0.00004576  *
    13       C         -3.50564169  *   2.02444063  *  -0.00012355  *
    14       C         -3.50558538  *  -2.02450801  *   0.00036609  *
    15       C         -0.00024650  *   4.04833003  *  -0.00029791  *
    16       C         -0.00027215  *  -4.04827943  *  -0.00045726  *
    17       C          3.50579402  *   2.02443724  *   0.00019938  *
    18       C          3.50575989  *  -2.02446655  *   0.00004088  *
    19       H         -4.42540277  *   2.55575802  *  -0.00024461  *
    20       H         -4.42531110  *  -2.55587768  *   0.00046330  *
    21       H         -0.00042208  *   5.11053488  *  -0.00044442  *
    22       H         -0.00051148  *  -5.11047867  *  -0.00067131  *
    23       H          4.42558291  *   2.55571681  *   0.00016852  *
    24       H          4.42548728  *  -2.55585752  *   0.00002956  *
                             CARTESIAN COORDINATES

   1    C       -1.221759257     0.705428515     0.000154842
   2    C       -1.221753761    -0.705402467     0.000141166
   3    C        0.000067635     1.410923600     0.000070197
   4    C        0.000088345    -1.410871416     0.000074772
   5    C        1.221897397     0.705451548     0.000278599
   6    C        1.221918230    -0.705382334     0.000062179
   7    C       -2.450043966     1.414634750     0.000006528
   8    C       -2.450006673    -1.414666127     0.000249755
   9    C       -0.000021181     2.829269568    -0.000127174
  10    C       -0.000008575    -2.829212349    -0.000216147
  11    C        2.450178804     1.414673241     0.000230853
  12    C        2.450212037    -1.414596278     0.000045763
  13    C       -3.505641690     2.024440629    -0.000123551
  14    C       -3.505585376    -2.024508009     0.000366089
  15    C       -0.000246498     4.048330033    -0.000297913
  16    C       -0.000272145    -4.048279434    -0.000457262
  17    C        3.505794023     2.024437240     0.000199381
  18    C        3.505759892    -2.024466552     0.000040884
  19    H       -4.425402773     2.555758022    -0.000244608
  20    H       -4.425311098    -2.555877679     0.000463304
  21    H       -0.000422081     5.110534881    -0.000444420
  22    H       -0.000511479    -5.110478674    -0.000671310
  23    H        4.425582910     2.555716808     0.000168517
  24    H        4.425487281    -2.555857519     0.000029556


           Empirical Formula: C18 H6  =    24 atoms


      MOLECULAR POINT GROUP   :   D6h 


                  EIGENVALUES  
 -30.96070 -28.40688 -28.40677 -26.72064 -26.72036 -26.65244 -26.26719 -25.67453
 -25.67450 -23.33248 -23.33227 -21.01128 -20.25509 -18.72165 -18.72161 -17.76211
 -17.76190 -17.07417 -16.58353 -16.23891 -15.33853 -15.33851 -15.12031 -14.01721
 -14.01686 -13.02093 -13.02088 -11.82803 -11.82799 -11.65238 -11.35052 -11.35046
 -11.34697 -11.34689 -11.17151 -11.13448 -10.59387  -9.24598  -9.24587  -1.12744
  -1.12726   0.40273   1.24101   1.24111   1.26989   1.26989   1.40437   1.46593
   1.55942   1.64287   1.64288   2.12219   2.12227   2.83364   3.21373   3.21409
   3.48180   3.57452   3.99969   3.99983   4.09737   4.09743   4.26822   4.62308
   4.62317   4.73594   5.65912   5.68129   5.70978   5.70985   5.74624   5.74628
   6.66987   6.67630   6.67634   6.67754   6.67755   6.68041


              NET ATOMIC CHARGES AND DIPOLE CONTRIBUTIONS

  ATOM NO.   TYPE          CHARGE      No. of ELECS.   s-Pop       p-Pop       
    1          C           0.051732        3.9483     1.06550     2.88277
    2          C           0.051725        3.9483     1.06550     2.88277
    3          C           0.051739        3.9483     1.06551     2.88275
    4          C           0.051741        3.9483     1.06551     2.88274
    5          C           0.051735        3.9483     1.06550     2.88276
    6          C           0.051733        3.9483     1.06550     2.88276
    7          C          -0.075232        4.0752     1.10441     2.97082
    8          C          -0.075228        4.0752     1.10441     2.97082
    9          C          -0.075223        4.0752     1.10441     2.97082
   10          C          -0.075226        4.0752     1.10441     2.97082
   11          C          -0.075232        4.0752     1.10441     2.97082
   12          C          -0.075229        4.0752     1.10441     2.97082
   13          C          -0.181552        4.1816     1.16111     3.02045
   14          C          -0.181554        4.1816     1.16111     3.02045
   15          C          -0.181555        4.1816     1.16110     3.02045
   16          C          -0.181552        4.1816     1.16110     3.02045
   17          C          -0.181552        4.1816     1.16111     3.02045
   18          C          -0.181555        4.1816     1.16111     3.02045
   19          H           0.205046        0.7950     0.79495
   20          H           0.205045        0.7950     0.79495
   21          H           0.205050        0.7950     0.79495
   22          H           0.205048        0.7950     0.79495
   23          H           0.205047        0.7950     0.79495
   24          H           0.205048        0.7950     0.79495
 DIPOLE           X         Y         Z       TOTAL
 POINT-CHG.    -0.000    -0.000    -0.000     0.000
 HYBRID         0.000    -0.000     0.000     0.000
 SUM           -0.000    -0.000    -0.000     0.000


          ATOMIC ORBITAL ELECTRON POPULATIONS

    Atom      s        px        py        pz   
    1  C   1.06550   0.93561   0.94435   1.00280
    2  C   1.06550   0.93561   0.94435   1.00281
    3  C   1.06551   0.94872   0.93123   1.00280
    4  C   1.06551   0.94872   0.93123   1.00279
    5  C   1.06550   0.93561   0.94435   1.00280
    6  C   1.06550   0.93561   0.94435   1.00280
    7  C   1.10441   0.96987   0.99089   1.01006
    8  C   1.10441   0.96987   0.99089   1.01006
    9  C   1.10441   1.00142   0.95934   1.01006
   10  C   1.10441   1.00142   0.95934   1.01006
   11  C   1.10441   0.96987   0.99090   1.01006
   12  C   1.10441   0.96987   0.99089   1.01006
   13  C   1.16111   1.02326   1.01005   0.98714
   14  C   1.16111   1.02325   1.01005   0.98714
   15  C   1.16110   1.00346   1.02985   0.98714
   16  C   1.16110   1.00346   1.02984   0.98714
   17  C   1.16111   1.02325   1.01005   0.98714
   18  C   1.16111   1.02326   1.01005   0.98714
   19  H   0.79495
   20  H   0.79495
   21  H   0.79495
   22  H   0.79495
   23  H   0.79495
   24  H   0.79495


 TOTAL JOB TIME:             0.13 SECONDS

 == MOPAC DONE ==
