# Supplementary material for: A Molecular “Thermometer” for Measuring Effective Non‐Local Exchange
Source: J Comput Chem. 2026 Jun 23;47(17):e70436. doi: 10.1002/jcc.70436 (PMC13288322; doi:10.1002/jcc.70436)
Supplement: Supplementary file 2 — Data S2: jcc70436‐sup‐0002‐Supinfo.zip [file JCC-47-0-s001.zip › SI/dft-calculations/hexaethynylbenzene/SOS-wB2GP-PLYP/SOS-wB2GP-PLYP.inp]

! wB2GP-PLYP D4 def2-TZVPP
! def2-TZVPP/C
! DEFGRID3 TightSCF
! MiniPrint
! NoTRAH
%scf
	MaxIter 250
end
%maxcore 15500
%pal
   nprocs 4
end
%mp2
DoSCS true
RI true
PS 1.3000
PT 0.0000
end
%method
D4S6 0.5600
D4S8 0.94633372
D4A1 0.42907301
D4A2 5.18802602
end

* xyzfile 0 1 struc.xyz
