# Supplementary material for: A Molecular “Thermometer” for Measuring Effective Non‐Local Exchange
Source: J Comput Chem. 2026 Jun 23;47(17):e70436. doi: 10.1002/jcc.70436 (PMC13288322; doi:10.1002/jcc.70436)
Supplement: Supplementary file 2 — Data S2: jcc70436‐sup‐0002‐Supinfo.zip [file JCC-47-0-s001.zip › SI/dft-calculations/hexaethynylbenzene/gfn2-xtb/charges]

    0.03569044
    0.03569050
    0.03568215
    0.03568176
    0.03569260
    0.03569010
   -0.01859722
   -0.01859667
   -0.01859434
   -0.01859454
   -0.01859480
   -0.01859467
   -0.09534248
   -0.09534257
   -0.09533759
   -0.09533929
   -0.09534367
   -0.09534251
    0.07824878
    0.07824959
    0.07824985
    0.07825095
    0.07824676
    0.07824688
