# Supplementary material for: A Molecular “Thermometer” for Measuring Effective Non‐Local Exchange
Source: J Comput Chem. 2026 Jun 23;47(17):e70436. doi: 10.1002/jcc.70436 (PMC13288322; doi:10.1002/jcc.70436)
Supplement: Supplementary file 2 — Data S2: jcc70436‐sup‐0002‐Supinfo.zip [file JCC-47-0-s001.zip › SI/dft-calculations/hexaethynylbenzene/gfn2-xtb/xtbtopo.mol]

 xtb: 6.7.1 (a9605a5)
          04072623583D

 24 24  0     0  0            999 V2000
   -1.2218    0.7054    0.0002 C   0  0  0  0  0  0  0  0  0  0  0  0
   -1.2218   -0.7054    0.0001 C   0  0  0  0  0  0  0  0  0  0  0  0
    0.0001    1.4109    0.0001 C   0  0  0  0  0  0  0  0  0  0  0  0
    0.0001   -1.4109    0.0001 C   0  0  0  0  0  0  0  0  0  0  0  0
    1.2219    0.7055    0.0003 C   0  0  0  0  0  0  0  0  0  0  0  0
    1.2219   -0.7054    0.0001 C   0  0  0  0  0  0  0  0  0  0  0  0
   -2.4500    1.4146    0.0000 C   0  0  0  0  0  0  0  0  0  0  0  0
   -2.4500   -1.4147    0.0002 C   0  0  0  0  0  0  0  0  0  0  0  0
   -0.0000    2.8293   -0.0001 C   0  0  0  0  0  0  0  0  0  0  0  0
   -0.0000   -2.8292   -0.0002 C   0  0  0  0  0  0  0  0  0  0  0  0
    2.4502    1.4147    0.0002 C   0  0  0  0  0  0  0  0  0  0  0  0
    2.4502   -1.4146    0.0000 C   0  0  0  0  0  0  0  0  0  0  0  0
   -3.5056    2.0244   -0.0001 C   0  0  0  0  0  0  0  0  0  0  0  0
   -3.5056   -2.0245    0.0004 C   0  0  0  0  0  0  0  0  0  0  0  0
   -0.0002    4.0483   -0.0003 C   0  0  0  0  0  0  0  0  0  0  0  0
   -0.0003   -4.0483   -0.0005 C   0  0  0  0  0  0  0  0  0  0  0  0
    3.5058    2.0244    0.0002 C   0  0  0  0  0  0  0  0  0  0  0  0
    3.5058   -2.0245    0.0000 C   0  0  0  0  0  0  0  0  0  0  0  0
   -4.4254    2.5558   -0.0002 H   0  0  0  0  0  0  0  0  0  0  0  0
   -4.4253   -2.5559    0.0005 H   0  0  0  0  0  0  0  0  0  0  0  0
   -0.0004    5.1105   -0.0004 H   0  0  0  0  0  0  0  0  0  0  0  0
   -0.0005   -5.1105   -0.0007 H   0  0  0  0  0  0  0  0  0  0  0  0
    4.4256    2.5557    0.0002 H   0  0  0  0  0  0  0  0  0  0  0  0
    4.4255   -2.5559    0.0000 H   0  0  0  0  0  0  0  0  0  0  0  0
  1  2  4  0  0  0  0
  1  3  4  0  0  0  0
  2  4  4  0  0  0  0
  3  5  4  0  0  0  0
  4  6  4  0  0  0  0
  5  6  4  0  0  0  0
  1  7  1  0  0  0  0
  2  8  1  0  0  0  0
  3  9  1  0  0  0  0
  4 10  1  0  0  0  0
  5 11  1  0  0  0  0
  6 12  1  0  0  0  0
  7 13  3  0  0  0  0
  8 14  3  0  0  0  0
  9 15  3  0  0  0  0
 10 16  3  0  0  0  0
 11 17  3  0  0  0  0
 12 18  3  0  0  0  0
 13 19  1  0  0  0  0
 14 20  1  0  0  0  0
 15 21  1  0  0  0  0
 16 22  1  0  0  0  0
 17 23  1  0  0  0  0
 18 24  1  0  0  0  0
M  END
