# Supplementary material for: A Molecular “Thermometer” for Measuring Effective Non‐Local Exchange
Source: J Comput Chem. 2026 Jun 23;47(17):e70436. doi: 10.1002/jcc.70436 (PMC13288322; doi:10.1002/jcc.70436)
Supplement: Supplementary file 2 — Data S2: jcc70436‐sup‐0002‐Supinfo.zip [file JCC-47-0-s001.zip › SI/dft-calculations/hexaethynylbenzene/gfn2-xtb/wbo]

           1           2   1.29879810859906     
           1           3   1.29872940436659     
           2           4   1.29872775756231     
           3           5   1.29875459270461     
           4           6   1.29874920320017     
           5           6   1.29879189432952     
           1           7   1.12146942815401     
           2           8   1.12146845030742     
           3           9   1.12146243735472     
           4          10   1.12146910270804     
           5          11   1.12146211283379     
           6          12   1.12145711284093     
           7          13   2.80972380276993     
           8          14   2.80972445206997     
           9          15   2.80973602007243     
          10          16   2.80972906775324     
          11          17   2.80973127437053     
          12          18   2.80973709216110     
          13          19  0.970567377604154     
          14          20  0.970567374194784     
          15          21  0.970564908259597     
          16          22  0.970565334671242     
          17          23  0.970566911305109     
          18          24  0.970566210907384     
