# Supplementary material for: A Molecular “Thermometer” for Measuring Effective Non‐Local Exchange
Source: J Comput Chem. 2026 Jun 23;47(17):e70436. doi: 10.1002/jcc.70436 (PMC13288322; doi:10.1002/jcc.70436)
Supplement: Supplementary file 2 — Data S2: jcc70436‐sup‐0002‐Supinfo.zip [file JCC-47-0-s001.zip › SI/dft-calculations/hexaethynylbenzene/gfn2-xtb/xtb.out]

      -----------------------------------------------------------      
     |                   =====================                   |     
     |                           x T B                           |     
     |                   =====================                   |     
     |                         S. Grimme                         |     
     |          Mulliken Center for Theoretical Chemistry        |     
     |                    University of Bonn                     |     
      -----------------------------------------------------------      

   * xtb version 6.7.1 (a9605a5) compiled by 'froitzheim@fs7' on 2026-03-30

   xtb is free software: you can redistribute it and/or modify it under
   the terms of the GNU Lesser General Public License as published by
   the Free Software Foundation, either version 3 of the License, or
   (at your option) any later version.
   
   xtb is distributed in the hope that it will be useful,
   but WITHOUT ANY WARRANTY; without even the implied warranty of
   MERCHANTABILITY or FITNESS FOR A PARTICULAR PURPOSE.  See the
   GNU Lesser General Public License for more details.
   
   Cite this work as:
   * C. Bannwarth, E. Caldeweyher, S. Ehlert, A. Hansen, P. Pracht,
     J. Seibert, S. Spicher, S. Grimme, WIREs Comput. Mol. Sci., 2020, 11,
     e01493. DOI: 10.1002/wcms.1493
   
   for g-xTB:
   * T. Froitzheim, M. Müller, A. Hansen, S. Grimme, ChemRxiv, 2025, preprint.
     DOI: 10.26434/chemrxiv-2025-bjxv
   for GFN2-xTB:
   * C. Bannwarth, S. Ehlert and S. Grimme., J. Chem. Theory Comput., 2019,
     15, 1652-1671. DOI: 10.1021/acs.jctc.8b01176
   for GFN1-xTB:
   * S. Grimme, C. Bannwarth, P. Shushkov, J. Chem. Theory Comput., 2017,
     13, 1989-2009. DOI: 10.1021/acs.jctc.7b00118
   for GFN0-xTB:
   * P. Pracht, E. Caldeweyher, S. Ehlert, S. Grimme, ChemRxiv, 2019, preprint.
     DOI: 10.26434/chemrxiv.8326202.v1
   for GFN-FF:
   * S. Spicher and S. Grimme, Angew. Chem. Int. Ed., 2020, 59, 15665-15673.
     DOI: 10.1002/anie.202004239
   
   for ALPB and GBSA implicit solvation:
   * S. Ehlert, M. Stahn, S. Spicher, S. Grimme, J. Chem. Theory Comput.,
     2021, 17, 4250-4261. DOI: 10.1021/acs.jctc.1c00471
   
   for ddCOSMO and CPCM-X implicit solvation:
   * M. Stahn, S. Ehlert, S. Grimme, J. Phys. Chem. A,
     2023, XX, XXXX-XXXX. DOI: 10.1021/acs.jpca.3c04382
   
   for DFT-D4:
   * E. Caldeweyher, C. Bannwarth and S. Grimme, J. Chem. Phys., 2017,
     147, 034112. DOI: 10.1063/1.4993215
   * E. Caldeweyher, S. Ehlert, A. Hansen, H. Neugebauer, S. Spicher,
     C. Bannwarth and S. Grimme, J. Chem. Phys., 2019, 150, 154122.
     DOI: 10.1063/1.5090222
   * E. Caldeweyher, J.-M. Mewes, S. Ehlert and S. Grimme, Phys. Chem. Chem. Phys.
     2020, 22, 8499-8512. DOI: 10.1039/D0CP00502A
   
   for sTDA-xTB:
   * S. Grimme and C. Bannwarth, J. Chem. Phys., 2016, 145, 054103.
     DOI: 10.1063/1.4959605
   
   in the mass-spec context:
   * V. Asgeirsson, C. Bauer and S. Grimme, Chem. Sci., 2017, 8, 4879.
     DOI: 10.1039/c7sc00601b
   * J. Koopman and S. Grimme, ACS Omega 2019, 4, 12, 15120-15133.
     DOI: 10.1021/acsomega.9b02011
   
   for metadynamics refer to:
   * S. Grimme, J. Chem. Theory Comput., 2019, 155, 2847-2862
     DOI: 10.1021/acs.jctc.9b00143
   
   for SPH calculations refer to:
   * S. Spicher and S. Grimme, J. Chem. Theory Comput., 2021, 17, 1701-1714
     DOI: 10.1021/acs.jctc.0c01306
   
   for ONIOM refer to:
   * C. Plett, A. Katbashev, S. Ehlert, S. Grimme, M. Bursch,
     Phys. Chem. Chem. Phys., 2023, 25, 17860-17868. DOI: 10.1039/D3CP02178E
   
   for DIPRO refer to:
   * J. Kohn, N. Gildemeister, S. Grimme, D. Fazzi, A. Hansen,
     J. Chem. Phys. 159, 144106 (2023). DOI: 10.1063/5.0167484
   
   for PTB refer to:
   * S. Grimme, M. Mueller, A. Hansen, J. Chem. Phys., 2023, 158, 124111.
     DOI: 10.1063/5.0137838
   
   with help from (in alphabetical order)
   P. Atkinson, C. Bannwarth, F. Bohle, G. Brandenburg, E. Caldeweyher
   M. Checinski, S. Dohm, S. Ehlert, S. Ehrlich, I. Gerasimov, C. Hölzer
   A. Katbashev, J. Kohn, J. Koopman, C. Lavigne, S. Lehtola, F. März, M. Müller,
   F. Musil, H. Neugebauer, J. Pisarek, C. Plett, P. Pracht, F. Pultar,
   J. Seibert, P. Shushkov, S. Spicher, M. Stahn, M. Steiner, T. Strunk,
   J. Stückrath, T. Rose, and J. Unsleber
   
 * started run on 2026/04/07 at 23:58:59.275     
   ID    Z sym.   atoms
    1    6 C      1-18
    2    1 H      19-24

           -------------------------------------------------
          |                Calculation Setup                |
           -------------------------------------------------

          program call               : xtb struc.xyz --gfn2
          hostname                   : fs7
          coordinate file            : struc.xyz
          omp threads                :                    16


           -------------------------------------------------
          |                 G F N 2 - x T B                 |
           -------------------------------------------------

        Reference                      10.1021/acs.jctc.8b01176
      * Hamiltonian:
        H0-scaling (s, p, d)           1.850000    2.230000    2.230000
        zeta-weighting                 0.500000
      * Dispersion:
        s8                             2.700000
        a1                             0.520000
        a2                             5.000000
        s9                             5.000000
      * Repulsion:
        kExp                           1.500000    1.000000
        rExp                           1.000000
      * Coulomb:
        alpha                          2.000000
        third order                    shell-resolved
        anisotropic                    true
        a3                             3.000000
        a5                             4.000000
        cn-shift                       1.200000
        cn-exp                         4.000000
        max-rad                        5.000000


          ...................................................
          :                      SETUP                      :
          :.................................................:
          :  # basis functions                  78          :
          :  # atomic orbitals                  78          :
          :  # shells                           42          :
          :  # electrons                        78          :
          :  max. iterations                   250          :
          :  Hamiltonian                  GFN2-xTB          :
          :  restarted?                      false          :
          :  GBSA solvation                  false          :
          :  PC potential                    false          :
          :  electronic temp.          300.0000000     K    :
          :  accuracy                    1.0000000          :
          :  -> integral cutoff          0.2500000E+02      :
          :  -> integral neglect         0.1000000E-07      :
          :  -> SCF convergence          0.1000000E-05 Eh   :
          :  -> wf. convergence          0.1000000E-03 e    :
          :  Broyden damping             0.4000000          :
          :  net charge                          0          :
          :  unpaired electrons                  0          :
          ...................................................

 iter      E             dE          RMSdq      gap      omega  full diag
   1    -42.2325744 -0.422326E+02  0.964E+00    2.93       0.0  T
   2    -42.2395850 -0.701060E-02  0.572E+00    2.94       1.0  T
   3    -42.2360472  0.353772E-02  0.482E-01    2.88       1.0  T
   4    -42.2376167 -0.156941E-02  0.416E-01    2.89       1.0  T
   5    -42.2413133 -0.369662E-02  0.107E-01    2.91       1.0  T
   6    -42.2415418 -0.228521E-03  0.446E-02    2.90       1.0  T
   7    -42.2415625 -0.207361E-04  0.785E-03    2.90       2.6  T
   8    -42.2415635 -0.985444E-06  0.798E-04    2.90      25.6  T
   9    -42.2415635 -0.140759E-09  0.608E-04    2.90      33.6  T

   *** convergence criteria satisfied after 9 iterations ***

         #    Occupation            Energy/Eh            Energy/eV
      -------------------------------------------------------------
         1        2.0000           -0.6630240             -18.0418
       ...           ...                  ...                  ...
        33        2.0000           -0.4110061             -11.1840
        34        2.0000           -0.4110059             -11.1840
        35        2.0000           -0.4101056             -11.1595
        36        2.0000           -0.4074436             -11.0871
        37        2.0000           -0.4019735             -10.9383
        38        2.0000           -0.3780016             -10.2859
        39        2.0000           -0.3780010             -10.2859 (HOMO)
        40                         -0.2714175              -7.3856 (LUMO)
        41                         -0.2714086              -7.3854
        42                         -0.2196697              -5.9775
        43                         -0.1738091              -4.7296
        44                         -0.1737986              -4.7293
       ...                                ...                  ...
        78                          1.3588392              36.9759
      -------------------------------------------------------------
                  HL-Gap            0.1065835 Eh            2.9003 eV
             Fermi-level           -0.3247093 Eh           -8.8358 eV

 SCC (total)                   0 d,  0 h,  0 min,  0.135 sec
 SCC setup                      ...        0 min,  0.000 sec (  0.329%)
 Dispersion                     ...        0 min,  0.001 sec (  0.567%)
 classical contributions        ...        0 min,  0.000 sec (  0.237%)
 integral evaluation            ...        0 min,  0.042 sec ( 31.317%)
 iterations                     ...        0 min,  0.052 sec ( 38.293%)
 molecular gradient             ...        0 min,  0.039 sec ( 28.753%)
 printout                       ...        0 min,  0.001 sec (  0.453%)

         :::::::::::::::::::::::::::::::::::::::::::::::::::::
         ::                     SUMMARY                     ::
         :::::::::::::::::::::::::::::::::::::::::::::::::::::
         :: total energy             -41.178830543244 Eh    ::
         :: gradient norm              0.106653906028 Eh/a0 ::
         :: HOMO-LUMO gap              2.900284941574 eV    ::
         ::.................................................::
         :: SCC energy               -42.241604304758 Eh    ::
         :: -> isotropic ES            0.008009143051 Eh    ::
         :: -> anisotropic ES          0.000991123298 Eh    ::
         :: -> anisotropic XC          0.059768608578 Eh    ::
         :: -> dispersion             -0.029473304677 Eh    ::
         :: repulsion energy           1.062773761514 Eh    ::
         :: add. restraining           0.000000000000 Eh    ::
         :: total charge              -0.000000000000 e     ::
         :::::::::::::::::::::::::::::::::::::::::::::::::::::

           -------------------------------------------------
          |                Property Printout                |
           -------------------------------------------------

    * Orbital Energies and Occupations

         #    Occupation            Energy/Eh            Energy/eV
      -------------------------------------------------------------
         1        2.0000           -0.6630240             -18.0418
       ...           ...                  ...                  ...
        27        2.0000           -0.4592535             -12.4969
        28        2.0000           -0.4326292             -11.7724
        29        2.0000           -0.4326283             -11.7724
        30        2.0000           -0.4270246             -11.6199
        31        2.0000           -0.4159474             -11.3185
        32        2.0000           -0.4159448             -11.3184
        33        2.0000           -0.4110061             -11.1840
        34        2.0000           -0.4110059             -11.1840
        35        2.0000           -0.4101056             -11.1595
        36        2.0000           -0.4074436             -11.0871
        37        2.0000           -0.4019735             -10.9383
        38        2.0000           -0.3780016             -10.2859
        39        2.0000           -0.3780010             -10.2859 (HOMO)
        40                         -0.2714175              -7.3856 (LUMO)
        41                         -0.2714086              -7.3854
        42                         -0.2196697              -5.9775
        43                         -0.1738091              -4.7296
        44                         -0.1737986              -4.7293
        45                         -0.1673457              -4.5537
        46                         -0.1673435              -4.5536
        47                         -0.1600211              -4.3544
        48                         -0.1538757              -4.1872
        49                         -0.1494455              -4.0666
        50                         -0.1394978              -3.7959
       ...                                ...                  ...
        78                          1.3588392              36.9759
      -------------------------------------------------------------
                  HL-Gap            0.1065835 Eh            2.9003 eV
             Fermi-level           -0.3247093 Eh           -8.8358 eV

     #   Z          covCN         q      C6AA      α(0)
     1   6 C        2.975     0.036    27.197     8.554
     2   6 C        2.975     0.036    27.197     8.554
     3   6 C        2.975     0.036    27.197     8.554
     4   6 C        2.975     0.036    27.197     8.554
     5   6 C        2.975     0.036    27.197     8.554
     6   6 C        2.975     0.036    27.197     8.554
     7   6 C        1.977    -0.019    31.552     9.071
     8   6 C        1.977    -0.019    31.552     9.071
     9   6 C        1.977    -0.019    31.552     9.071
    10   6 C        1.977    -0.019    31.552     9.071
    11   6 C        1.977    -0.019    31.552     9.071
    12   6 C        1.977    -0.019    31.552     9.071
    13   6 C        1.908    -0.095    33.736     9.380
    14   6 C        1.908    -0.095    33.736     9.380
    15   6 C        1.908    -0.095    33.735     9.380
    16   6 C        1.908    -0.095    33.735     9.380
    17   6 C        1.908    -0.095    33.736     9.380
    18   6 C        1.908    -0.095    33.736     9.380
    19   1 H        0.927     0.078     1.997     2.210
    20   1 H        0.927     0.078     1.997     2.210
    21   1 H        0.927     0.078     1.997     2.210
    22   1 H        0.927     0.078     1.997     2.210
    23   1 H        0.927     0.078     1.997     2.210
    24   1 H        0.927     0.078     1.997     2.210

 Mol. C6AA /au·bohr⁶  :      11731.296770
 Mol. C8AA /au·bohr⁸  :     320784.722808
 Mol. α(0) /au        :        175.293264


Wiberg/Mayer (AO) data.
largest (>0.10) Wiberg bond orders for each atom

 ---------------------------------------------------------------------------
     #   Z sym  total        # sym  WBO       # sym  WBO       # sym  WBO
 ---------------------------------------------------------------------------
     1   6 C    3.966 --     2 C    1.299     3 C    1.299     7 C    1.121
     2   6 C    3.966 --     1 C    1.299     4 C    1.299     8 C    1.121
     3   6 C    3.966 --     5 C    1.299     1 C    1.299     9 C    1.121
     4   6 C    3.966 --     6 C    1.299     2 C    1.299    10 C    1.121
     5   6 C    3.966 --     6 C    1.299     3 C    1.299    11 C    1.121
     6   6 C    3.966 --     5 C    1.299     4 C    1.299    12 C    1.121
     7   6 C    3.975 --    13 C    2.810     1 C    1.121
     8   6 C    3.975 --    14 C    2.810     2 C    1.121
     9   6 C    3.975 --    15 C    2.810     3 C    1.121
    10   6 C    3.975 --    16 C    2.810     4 C    1.121
    11   6 C    3.975 --    17 C    2.810     5 C    1.121
    12   6 C    3.975 --    18 C    2.810     6 C    1.121
    13   6 C    3.937 --     7 C    2.810    19 H    0.971
    14   6 C    3.937 --     8 C    2.810    20 H    0.971
    15   6 C    3.937 --     9 C    2.810    21 H    0.971
    16   6 C    3.937 --    10 C    2.810    22 H    0.971
    17   6 C    3.937 --    11 C    2.810    23 H    0.971
    18   6 C    3.937 --    12 C    2.810    24 H    0.971
    19   1 H    0.993 --    13 C    0.971
    20   1 H    0.993 --    14 C    0.971
    21   1 H    0.993 --    15 C    0.971
    22   1 H    0.993 --    16 C    0.971
    23   1 H    0.993 --    17 C    0.971
    24   1 H    0.993 --    18 C    0.971
 ---------------------------------------------------------------------------

Topologies differ in total number of bonds
Writing topology from bond orders to xtbtopo.mol

molecular dipole:
                 x           y           z       tot (Debye)
 q only:       -0.000      -0.000      -0.000
   full:       -0.000      -0.000      -0.000       0.000
molecular quadrupole (traceless):
                xx          xy          yy          xz          yz          zz
 q only:        2.158       0.000       2.163      -0.000      -0.000      -4.321
  q+dip:       10.104       0.000      10.121      -0.000      -0.000     -20.225
   full:        5.451       0.000       5.463      -0.000      -0.000     -10.914


           -------------------------------------------------
          | TOTAL ENERGY              -41.178830543244 Eh   |
          | GRADIENT NORM               0.106653906028 Eh/α |
          | HOMO-LUMO GAP               2.900284941574 eV   |
           -------------------------------------------------

------------------------------------------------------------------------
 * finished run on 2026/04/07 at 23:58:59.426     
------------------------------------------------------------------------
 total:
 * wall-time:     0 d,  0 h,  0 min,  0.150 sec
 *  cpu-time:     0 d,  0 h,  0 min,  2.234 sec
 * ratio c/w:    14.855 speedup
 SCF:
 * wall-time:     0 d,  0 h,  0 min,  0.135 sec
 *  cpu-time:     0 d,  0 h,  0 min,  2.023 sec
 * ratio c/w:    14.988 speedup
