# Supplementary material for: A Molecular “Thermometer” for Measuring Effective Non‐Local Exchange
Source: J Comput Chem. 2026 Jun 23;47(17):e70436. doi: 10.1002/jcc.70436 (PMC13288322; doi:10.1002/jcc.70436)
Supplement: Supplementary file 2 — Data S2: jcc70436‐sup‐0002‐Supinfo.zip [file JCC-47-0-s001.zip › SI/dft-calculations/hexaethynylbenzene/CAM-QTP-01/ridft.out]

   OpenMP run-time library returned nthreads = 32

 ridft (m197) : TURBOMOLE rev. V8-0 TMG compiled 24 Nov 2025 at 14:14:28
 Copyright (C) 2025 TURBOMOLE GmbH, Karlsruhe


    2026-01-13 16:57:33.790 


                               r i d f t

                             TURBOMOLE GmbH

          integral direct SCF within the RI approximation 

                    * RI-J and MARI-J for Coulomb integrals 
                    * Pseudospectral integrals 
                    * Analytical or seminumerical exchange or RI-K 
                    * DIIS, damping, difference density, ARH solvers 
                    * Conducor-like screening model (COSMO) 
                    * Dispersion with D3, D4, and VV10 
                    * Relativistic effects with ECPs or X2C 
                    * Two-component spin-orbit formalism
                    * Plotting of orbitals and densities
                    * Population anaylses
                    * Evaluation of expectation values


          OpenMP Shared-Memory Parallelization:  32 CPUs.

            By: Christof Holzer and Yannick J. Franzke

 ----------------------------------------------------------------------
          some useful papers before it begins
 ----------------------------------------------------------------------

      TURBOMOLE program suite 
      J. Chem. Phys. 152, 184107 (2020). 
      J. Chem. Theory Comput. 19, 6859 (2023). 

      RI-J approximation 
      K. Eichkorn, O. Treutler, H. Oehm, M. Haeser, R. Ahlrichs, 
      Chem. Phys. Lett. 240, 283 (1995). 

      Analytical exact exchange integrals
      R. Ahlrichs, M. Baer, M. Haeser, H. Horn, C. Koelmel, 
      Chem. Phys. Lett. 162, 165 (1989). 

      DFT grids 
      O. Treutler, R. Ahlrichs, 
      J. Chem. Phys. 102, 346 (1995). 
      Y. J. Franzke, R. Tress, T. M. Pazdera, F. Weigend, 
      Phys. Chem. Chem. Phys. 21, 166658 (2019). 


              +--------------------------------------------------+
              |      general information about current run       |
              +--------------------------------------------------+

 
 Name of XC-Functional: CAM-B3LYP retuned using ionization potentials of water
 alpha=    0.23000
 beta =    0.77000
 omega=    0.31000
 [1] Y. Jin and R. J. Bartlett.,  J. Chem. Phys. 145, 034107 (2016)
 A Hybrid-DFT calculation using the RI-J approximation will be carried out.
 Allocatable memory for RI due to $ricore (MB):                  1000

 symmetry group of the molecule :   c1 

 the group has the following generators :
   c1(z)

    1 symmetry operations found

 there are 1 real representations :   a   


              +--------------------------------------------------+
              | Atomic coordinate, charge and isotop information |
              +--------------------------------------------------+

                    atomic coordinates            atom    charge  isotop
         -2.30879017    1.33306657    0.00029261    c      6.000     0
         -2.30877979   -1.33301735    0.00026677    c      6.000     0
          0.00012781    2.66625894    0.00013265    c      6.000     0
          0.00016695   -2.66616033    0.00014130    c      6.000     0
          2.30905122    1.33311010    0.00052648    c      6.000     0
          2.30909059   -1.33297930    0.00011750    c      6.000     0
         -4.62991166    2.67327200    0.00001234    c      6.000     0
         -4.62984119   -2.67333129    0.00047197    c      6.000     0
         -0.00004003    5.34654412   -0.00024032    c      6.000     0
         -0.00001621   -5.34643599   -0.00040846    c      6.000     0
          4.63016647    2.67334473    0.00043625    c      6.000     0
          4.63022927   -2.67319929    0.00008648    c      6.000     0
         -6.62470207    3.82563799   -0.00023348    c      6.000     0
         -6.62459565   -3.82576532    0.00069181    c      6.000     0
         -0.00046581    7.65023431   -0.00056297    c      6.000     0
         -0.00051428   -7.65013870   -0.00086410    c      6.000     0
          6.62498994    3.82563159    0.00037678    c      6.000     0
          6.62492544   -3.82568698    0.00007726    c      6.000     0
         -8.36279846    4.82968225   -0.00046224    h      1.000     0
         -8.36262522   -4.82990837    0.00087552    h      1.000     0
         -0.00079762    9.65751038   -0.00083983    h      1.000     0
         -0.00096655   -9.65740416   -0.00126859    h      1.000     0
          8.36313887    4.82960437    0.00031845    h      1.000     0
          8.36295815   -4.82987028    0.00005585    h      1.000     0
 
       center of nuclear mass  :    0.00005400    0.00001910    0.00006539
       center of nuclear charge:    0.00004784    0.00001692    0.00005793

              +--------------------------------------------------+
              |               basis set information              |
              +--------------------------------------------------+

              we will work with the 1s 3p 5d 7f 9g ... basis set
              ...i.e. with spherical basis functions...

   type   atoms  prim   cont   basis
   ---------------------------------------------------------------------------
    c       18     46     31   def2-TZVPP   [5s3p2d1f|11s6p2d1f]
    h        6     16     14   def2-TZVPP   [3s2p1d|5s2p1d]
   ---------------------------------------------------------------------------
   total:   24    924    642
   ---------------------------------------------------------------------------

   total number of primitive shells          :   28
   total number of contracted shells         :  234
   total number of cartesian basis functions :  738
   total number of SCF-basis functions       :  642


 integral neglect threshold       :  0.45E-11
 integral storage threshold THIZE :  0.10E-06
 integral storage threshold THIME :         4

 RI-J AUXILIARY BASIS SET information:

              we will work with the 1s 3p 5d 7f 9g ... basis set
              ...i.e. with spherical basis functions...

   type   atoms  prim   cont   basis
   ---------------------------------------------------------------------------
    c       18     70     49   def2-TZVPP   [6s4p3d1f1g|12s5p4d2f1g]
    h        6     16     11   def2-TZVPP   [3s1p1d|5s2p1d]
   ---------------------------------------------------------------------------
   total:   24   1356    948
   ---------------------------------------------------------------------------

   total number of primitive shells          :   32
   total number of contracted shells         :  300
   total number of cartesian basis functions : 1170
   total number of SCF-basis functions       :  948


 symmetry group of the molecule :   c1 

 the group has the following generators :
   c1(z)

    1 symmetry operations found

 there are 1 real representations :   a   

 maximum number of shells which are related by symmetry :  1

  
           ------------------
           density functional
           ------------------
 Name of XC-Functional: CAM-B3LYP retuned using ionization potentials of water
 alpha=    0.23000
 beta =    0.77000
 omega=    0.31000
 [1] Y. Jin and R. J. Bartlett.,  J. Chem. Phys. 145, 034107 (2016)
 spherical integration : Lebedev's spherical grid
 spherical gridsize    :                     6
    i.e. gridpoints    :                   974
  maximum batchsize    :                   100
 value for diffuse not defined
 radial integration    : Chebyshev 2nd kind (scaling 3)
 radial gridsize       :                    10
 integration cells     :                    24
 partition function    : becke
 partition sharpness   :                     3
  

 biggest AO integral is expected to be     5.725698708

          ------------------------
          nuclear repulsion energy  :   1004.36513084    
          ------------------------


         -----------------
         -S,T+V- integrals
         -----------------

 1e-integrals will be neglected if expon. factor < 0.452840E-12
 
 Difference densities algorithm switched on.
 The maximal number of linear combinations of
 difference densities is  20.

 DIIS switched on: error vector is FDS-SDF
 Max. Iterations for DIIS is     :   4
 DIIS matrix (see manual) 
    Scaling factor of diagonals  :  1.200
    threshold for scaling factor :  0.000

 scf convergence criterion : increment of total energy < .1000000D-06
                  and increment of one-electron energy < .1000000D-03

 MOs are in ASCII format !


    mo occupation :
   irrep   mo's   occupied
    a      642       57
 
 number of basis functions   :   642
 number of occupied orbitals :    57
 

 reading orbital data $scfmo  from file mos
 orbital characterization : expanded
 virtual MOs provided and orthogonalized by Cholesky decomposition

 automatic virtual orbital shift switched on 
      shift if e(lumo)-e(homo) < 0.10000000    

  
           ------------------------
               RI-J - INFORMATION
           ------------------------
 Contributions to RI integral batches: 
  neglected integral batches:                  7656
  direct contribution:                         6370
  memory contribution:                 13469
 Memory core needed for (P|Q) and Cholesky      7 MByte
 Memory core minimum needed except of (P|Q)     2 MByte
 Total minimum memory core needed (sum)         8 MByte
  
 ****************************************
 Memory allocated for RI-J   884 MByte
 ****************************************
                                            

 dump of DSCF restart information has been disabled !


 Starting SCF iterations

          Overall gridpoints after grid construction =        803472

 ITERATION  ENERGY          1e-ENERGY        2e-ENERGY     NORM[dD(SAO)]  TOL
   1  -685.78751626475    -2884.9076996     1194.7550525    0.000D+00 0.452D-11
                            Exc = -60.7300126147     Coul =  1290.56710152    
                            exK = -35.0820364226    
                              N = 113.99999969    
                            current damping = 0.300
 
          max. resid. norm for Fia-block=  3.022D-01 for orbital     10a         
          max. resid. fock norm         =  6.439D+00 for orbital    508a         

 ITERATION  ENERGY          1e-ENERGY        2e-ENERGY     NORM[dD(SAO)]  TOL
   2  -688.20328258779    -2920.4113461     1227.8429327    0.698D+01 0.450D-11
                            Exc = -62.5310000132      Eck =  1290.37393271    
                              N = 113.99999981    
                            current damping = 0.250
 
          Norm of current diis error:  2.5694    
          max. resid. norm for Fia-block=  1.002D-01 for orbital     44a         
          max. resid. fock norm         =  2.757D-01 for orbital    106a         

 ITERATION  ENERGY          1e-ENERGY        2e-ENERGY     NORM[dD(SAO)]  TOL
   3  -688.39391291937    -2916.1697553     1223.4107116    0.426D+01 0.364D-11
                            Exc = -62.6721069660      Eck =  1286.08281853    
                              N = 113.99999985    
                            current damping = 0.200
 
          Norm of current diis error:  1.5458    
          max. resid. norm for Fia-block=  5.051D-02 for orbital     51a         
          max. resid. fock norm         =  9.029D-02 for orbital    628a         

 ITERATION  ENERGY          1e-ENERGY        2e-ENERGY     NORM[dD(SAO)]  TOL
   4  -688.48645163858    -2922.4138674     1229.5622850    0.113D+01 0.249D-11
                            Exc = -62.7121611869      Eck =  1292.27444615    
                              N = 113.99999986    
                            current damping = 0.250
 
          Norm of current diis error: 0.57647    
          max. resid. norm for Fia-block=  1.820D-02 for orbital     37a         
          max. resid. fock norm         =  2.931D-02 for orbital    631a         

 ITERATION  ENERGY          1e-ENERGY        2e-ENERGY     NORM[dD(SAO)]  TOL
   5  -688.50159528242    -2921.4934669     1228.6267408    0.295D+00 0.218D-11
                            Exc = -62.7499007419      Eck =  1291.37664156    
                              N = 113.99999986    
                            current damping = 0.300
 
          Norm of current diis error: 0.84978E-01
          max. resid. norm for Fia-block=  4.404D-03 for orbital     37a         
          max. resid. fock norm         =  4.846D-03 for orbital     40a         
          mo-orthogonalization: Cholesky decomposition

 ITERATION  ENERGY          1e-ENERGY        2e-ENERGY     NORM[dD(SAO)]  TOL
   6  -688.50230683471    -2921.5523121     1228.6848745    0.716D-01 0.195D-11
                            Exc = -62.7540176104      Eck =  1291.43889207    
                              N = 113.99999986    
                            current damping = 0.350
 
          Norm of current diis error: 0.33914E-01
          max. resid. norm for Fia-block=  2.030D-03 for orbital     36a         
          max. resid. fock norm         =  2.189D-03 for orbital     63a         

 ITERATION  ENERGY          1e-ENERGY        2e-ENERGY     NORM[dD(SAO)]  TOL
   7  -688.50242938479    -2921.5636891     1228.6961289    0.108D-01 0.179D-11
                            Exc = -62.7548170758      Eck =  1291.45094593    
                              N = 113.99999986    
                            current damping = 0.200
 
          Norm of current diis error: 0.14320E-01
          max. resid. norm for Fia-block=  9.111D-04 for orbital     50a         
          max. resid. fock norm         =  9.419D-04 for orbital     40a         

 ITERATION  ENERGY          1e-ENERGY        2e-ENERGY     NORM[dD(SAO)]  TOL
   8  -688.50245708966    -2921.5674438     1228.6998559    0.510D-02 0.170D-11
                            Exc = -62.7555894852      Eck =  1291.45544537    
                              N = 113.99999986    
                            current damping = 0.100
 
          Norm of current diis error: 0.61275E-02
          max. resid. norm for Fia-block=  4.405D-04 for orbital     50a         
          max. resid. fock norm         =  4.583D-04 for orbital     50a         

 ITERATION  ENERGY          1e-ENERGY        2e-ENERGY     NORM[dD(SAO)]  TOL
   9  -688.50246260741    -2921.5690560     1228.7014625    0.223D-02 0.164D-11
                            Exc = -62.7555636273      Eck =  1291.45702617    
                              N = 113.99999986    
                            current damping = 0.100
 
          Norm of current diis error: 0.25379E-02
          max. resid. norm for Fia-block=  2.007D-04 for orbital     47a         
          max. resid. fock norm         =  2.007D-04 for orbital     47a         

 ITERATION  ENERGY          1e-ENERGY        2e-ENERGY     NORM[dD(SAO)]  TOL
  10  -688.50246376465    -2921.5665970     1228.6990024    0.545D-03 0.158D-11
                            Exc = -62.7556505838      Eck =  1291.45465300    
                              N = 113.99999986    
                            current damping = 0.150
 
          Norm of current diis error: 0.11876E-02
          max. resid. norm for Fia-block=  9.733D-05 for orbital     50a         
          max. resid. fock norm         =  9.977D-05 for orbital     50a         
          mo-orthogonalization: Cholesky decomposition

 ITERATION  ENERGY          1e-ENERGY        2e-ENERGY     NORM[dD(SAO)]  TOL
  11  -688.50246395952    -2921.5708472     1228.7032524    0.197D-03 0.152D-11
                            Exc = -62.7556685819      Eck =  1291.45892100    
                              N = 113.99999986    
                            current damping = 0.200
 
          Norm of current diis error: 0.87816E-03
          max. resid. norm for Fia-block=  5.651D-05 for orbital     51a         
          max. resid. fock norm         =  7.285D-05 for orbital    182a         

 ITERATION  ENERGY          1e-ENERGY        2e-ENERGY     NORM[dD(SAO)]  TOL
  12  -688.50246401753    -2921.5673322     1228.6997374    0.201D-03 0.148D-11
                            Exc = -62.7556481774      Eck =  1291.45538556    
                              N = 113.99999986    
                            current damping = 0.250
 
          Norm of current diis error: 0.34067E-03
          max. resid. norm for Fia-block=  2.329D-05 for orbital     52a         
          max. resid. fock norm         =  1.533D-04 for orbital    182a         

 ITERATION  ENERGY          1e-ENERGY        2e-ENERGY     NORM[dD(SAO)]  TOL
  13  -688.50246403099    -2921.5681232     1228.7005283    0.155D-03 0.142D-11
                            Exc = -62.7556597313      Eck =  1291.45618804    
                              N = 113.99999986    
                            current damping = 0.300
 
          Norm of current diis error: 0.82801E-04
          max. resid. norm for Fia-block=  6.849D-06 for orbital     54a         
          max. resid. fock norm         =  2.833D-04 for orbital    182a         

 ENERGY CONVERGED !


 ITERATION  ENERGY          1e-ENERGY        2e-ENERGY     NORM[dD(SAO)]  TOL
  14  -688.50246403367    -2921.5681488     1228.7005539    0.164D-03 0.131D-11
                            Exc = -62.7556594986      Eck =  1291.45621340    
                              N = 113.99999986    
                            current damping = 0.150
 
          Norm of current diis error: 0.30076E-04
          max. resid. norm for Fia-block=  3.583D-06 for orbital     31a         
          max. resid. fock norm         =  5.484D-04 for orbital    182a         

 End of SCF iterations

   convergence criteria satisfied after    14 iterations


                  ------------------------------------------ 
                 |  total energy      =    -688.50246403367  |
                  ------------------------------------------ 
                 :  kinetic energy    =     684.76151957850  :
                 :  potential energy  =   -1373.26398361217  :
                 :  virial theorem    =       1.99456654892  :
                 :  wavefunction norm =       1.00000000000  :
                  .......................................... 


 <geterg> : there is no data group $energy 


 <skperg> : $end is missing 


 orbitals $scfmo  will be written to file mos

    irrep                 53a         54a         55a         56a         57a   
 eigenvalues H         -0.39709    -0.38229    -0.37748    -0.32714    -0.32714
            eV         -10.8054    -10.4027    -10.2719     -8.9020     -8.9020
 occupation              2.0000      2.0000      2.0000      2.0000      2.0000

    irrep                 58a         59a         60a         61a         62a   
 eigenvalues H         -0.01880    -0.01879     0.06905     0.08885     0.08885
            eV          -0.5117     -0.5114      1.8789      2.4176      2.4178
 
 
 
 
 ==============================================================================
                           electrostatic moments
 ==============================================================================

 reference point for electrostatic moments:    0.00000   0.00000   0.00000

 
              nuc           elec       ->  total
 ------------------------------------------------------------------------------
                          charge      
 ------------------------------------------------------------------------------
         114.000000    -114.000000       0.000000
 
 ------------------------------------------------------------------------------
                       dipole moment  
 ------------------------------------------------------------------------------
   x       0.005454      -0.005607      -0.000153
   y       0.001929      -0.001991      -0.000062
   z       0.006604      -0.006737      -0.000133
 
   | dipole moment | =     0.0002 a.u. =     0.0005 debye 
 
 ------------------------------------------------------------------------------
                     quadrupole moment
 ------------------------------------------------------------------------------
  xx    1975.504921   -2034.523877     -59.018956
  yy    1975.890485   -2034.895526     -59.005041
  zz       0.000021     -80.349621     -80.349601
  xy       0.008348      -0.008191       0.000157
  xz       0.001753      -0.001827      -0.000074
  yz       0.005376      -0.005633      -0.000256
 
     1/3  trace=     -66.124532
     anisotropy=      21.337606


 ==============================================================================
                  MULLIKEN POPULATION ANALYSIS (CAO-BASIS)
 ==============================================================================

         BRUTTO POPULATIONS  
 
       values displayed are larger than   0.010000
 
 
 atomic populations from total density:
 
 atom      charge    n(s)      n(p)      n(d)      n(f)      n(g)
     1c     -0.11786   3.24907   2.72990   0.12972   0.00917
     2c     -0.11795   3.24912   2.72994   0.12973   0.00917
     3c     -0.11809   3.24916   2.73004   0.12973   0.00917
     4c     -0.11804   3.24913   2.73002   0.12972   0.00917
     5c     -0.11783   3.24906   2.72987   0.12972   0.00917
     6c     -0.11792   3.24912   2.72991   0.12972   0.00917
     7c     -0.33659   3.15437   3.10446   0.06677   0.01100
     8c     -0.33660   3.15437   3.10446   0.06677   0.01100
     9c     -0.33661   3.15441   3.10443   0.06678   0.01100
    10c     -0.33662   3.15440   3.10444   0.06678   0.01100
    11c     -0.33659   3.15439   3.10444   0.06677   0.01100
    12c     -0.33660   3.15441   3.10442   0.06677   0.01100
    13c      0.15836   2.80046   3.00636   0.02883   0.00599
    14c      0.15837   2.80045   3.00636   0.02883   0.00599
    15c      0.15839   2.80044   3.00636   0.02882   0.00599
    16c      0.15838   2.80044   3.00637   0.02882   0.00599
    17c      0.15839   2.80046   3.00634   0.02883   0.00599
    18c      0.15840   2.80045   3.00634   0.02882   0.00599
    19h      0.29617   0.66929   0.03404   0.00050
    20h      0.29617   0.66929   0.03404   0.00050
    21h      0.29616   0.66930   0.03404   0.00050
    22h      0.29617   0.66929   0.03404   0.00050
    23h      0.29616   0.66930   0.03404   0.00050
    24h      0.29616   0.66930   0.03404   0.00050
 
 moments (from total density versus population analysis)
 <charge> =             0.000000            0.000000
 <x   >   =            -0.000153           -0.000272
 <y   >   =            -0.000062           -0.000144
 <z   >   =            -0.000133           -0.000767
 <xx  >   =           -59.018956           79.280505
 <yy  >   =           -59.005041           79.307336
 <zz  >   =           -80.349601            0.000001
 <xy  >   =             0.000157            0.000404
 <xz  >   =            -0.000074           -0.000183
 <yz  >   =            -0.000256           -0.000595
------------------------------------------------------------------------


 
 
 ==============================================================================
 
HOMO-LUMO Separation
 HOMO         :   -0.32713874 H =     -8.90190 eV
 LUMO         :   -0.01880365 H =     -0.51167 eV
 HOMO-LUMO gap:    0.30833509 H =     +8.39023 eV
 
 ==============================================================================


    ------------------------------------------------------------------------
         total  cpu-time : 34 minutes and 31 seconds
         total wall-time :  1 minutes and 13 seconds
    ------------------------------------------------------------------------

   ****  ridft : all done  ****


    2026-01-13 16:58:47.052 
